# Supplementary material for: A mitochondrial-stress adipocyte–macrophage circuit sustaining metaflammation in human type 2 diabetic adipose tissue
Source: Front Immunol. 2026 May 4;17:1768845. doi: 10.3389/fimmu.2026.1768845 (PMC13181277; doi:10.3389/fimmu.2026.1768845)
Supplement: Supplementary file 2 [file DataSheet2.xlsx]

## Sheet: AD
Mitochondrial oxidative phosphorylation	Mitochondrial lipid metabolism	Mitochondrial antioxidant stress	Mitochondrial ROS production potential	Mitochondrial division	Mitochondrial fusion	Mitochondrial autophagy	Mitochondrial apoptosis	MDV	exosome1	exosome2
ACAD9	ACAA2	AIFM2	ACAD9	ARMC10	ARL2	BCL2L13	AIFM1	VPS26A	TSG101	ABCA12
AIFM1	ACACB	ALDH3A2	AIFM1	DNM1L	MFN1	FKBP8	AIFM2	VPS35	ESCRT-I	ABCC4
ATP5F1A	ACAD10	ALDH7A1	COA1	FIS1	MFN2	FUNDC1	AIFM3	PARKIN	VPS28	ADGRE2
ATP5F1B	ACAD11	ALDH9A1	DMAC1	MFF	MIGA1	MARCHF5	BAD	PINK1	ESCRT-I	ADORA2B
ATP5F1C	ACADL	CAT	DMAC2	MIEF1	MIGA2	NBR1	BAK1	SNX9	VPS25	ADRA2A
ATP5F1D	ACADM	GLRX2	ECSIT	MIEF2	MTCH2	NIPSNAP1	BAX	RAB9A	ESCRT-II	ANK1
ATP5F1E	ACADS	GPX1	FOXRED1	MTFP1	OMA1	NIPSNAP2	BBC3	MIRO1	CHMP4A	ANXA1
ATP5IF1	ACADSB	GPX4	LYRM2	MTFR1	OPA1	PARK7	BCL2	MIRO2	CHMP4B	ANXA2
ATP5MC1	ACADVL	GSR	MT-ND1	MTFR2	PLD6	PARL	BCL2A1	CENP-F	CHMP4C	ANXA3
ATP5MC2	ACAT1	HAGH	MT-ND2	MUL1		PGAM5	BCL2L1	ARMCX1	ESCRT-III	AP1G1
ATP5MC3	ACOT11	MGST1	MT-ND3	OMA1		PINK1	BCL2L10	ARMCX3	VPS4	APOLD1
ATP5MD	ACSF2	MSRA	MT-ND4	RAB24		PRKN	BCL2L11	DRP1	VPS4A	ARFGEF1
ATP5ME	ACSL1	MSRB2	MT-ND4L	SLC25A46		RAB24	BCL2L13	MFF	VPS4B	ARFGEF2
ATP5MF	ACSL6	MSRB3	MT-ND5	SPIRE1		SNAP29	BCL2L2	MID49	ALIX	ARHGAP44
ATP5MG	ACSM1	NIT1	MT-ND6	STX17		STX17	BID	MID51	PDCD6IP	ARL8B
ATP5MPL	ACSM2A	OXR1	NDUFA1			TOMM7	BIK	OPA1	PLD2	ATP13A2
ATP5PB	ACSM2B	PRDX2	NDUFA10			USP30	BNIP3	GPAN	NSMASE2	ATP2A2
ATP5PD	ACSM3	PRDX3	NDUFA11			VPS13D	BNIP3L	AGPAT5	CD63	ATP9A
ATP5PF	ACSM4	PRDX4	NDUFA12				BOK		CD81	BAIAP3
ATP5PO	ACSM5	PRDX5	NDUFA13				CASP3		CD9	BCR
ATPAF1	ACSS1	PRDX6	NDUFA2				CASP8		RAB7	BLOC1S6
ATPAF2	AMACR	PRXL2A	NDUFA3				CASP9		RAB11	BRAF
ATPSCKMT	CPT1A	SOD1	NDUFA5				CHCHD2		RAB27	BRSK1
BCS1L	CPT1B	SOD2	NDUFA6				CYCS		RAB27A	BRSK2
CEP89	CPT1C	TXN2	NDUFA7				DIABLO		RAB27B	BTK
CMC1	CPT2	TXNRD1	NDUFA8				ENDOG		RAB35	C9orf72
CMC2	CRAT	TXNRD2	NDUFA9				GHITM		NSMASE2	CACNA1B
COA1	CROT		NDUFAB1				HTRA2		SPTLC1	CACNB4
COA3	DECR1		NDUFAF1				IFI27		SPTLC2	CADPS
COA4	ECHS1		NDUFAF2				MCL1		HSP70	CADPS2
COA5	ECI1		NDUFAF3				PMAIP1		HSP90	CALM3
COA6	ECI2		NDUFAF4				RTL10		VAMP7	CASK
COA7	ETFA		NDUFAF5				SEPTIN4		SNAP23	CBARP
COA8	ETFB		NDUFAF6				SPHK2		STX7	CBL
COX10	ETFDH		NDUFAF7				STYXL1		FLOT1	CCL3
COX11	HADH		NDUFAF8						FLOT2	CCL5
COX14	HADHA		NDUFB1							CCL8
COX15	HADHB		NDUFB10							CCR1
COX16	HSD17B10		NDUFB11							CCR2
COX17	MCEE		NDUFB2							CD160
COX18	MMUT		NDUFB3							CD177
COX19	PCCA		NDUFB4							CD300A
COX20	PCCB		NDUFB5							CD84
COX4I1	SLC25A20		NDUFB6							CDK16
COX4I2			NDUFB7							CDK5
COX5A			NDUFB8							CDK5R2
COX5B			NDUFB9							CEACAM1
COX6A1			NDUFC1							CFTR
COX6A2			NDUFC2							CHGA
COX6B1			NDUFS1							CHMP2A
COX6B2			NDUFS2							CHMP3
COX6C			NDUFS3							CHMP6
COX7A1			NDUFS4							CLASP1
COX7A2			NDUFS5							CLASP2
COX7A2L			NDUFS6							CLNK
COX7B			NDUFS7							CLTRN
COX7B2			NDUFS8							COPS5
COX7C			NDUFV1							CORO1A
COX8A			NDUFV2							CPLANE2
COX8C			NDUFV3							CPLX1
CYC1			NUBPL							CPLX2
CYCS			TIMMDC1							CPLX3
DMAC1			TMEM126A							CPLX4
DMAC2			TMEM126B							CRHBP
DMAC2L			TMEM186							CSPG5
ECSIT			TMEM70							DNAJC5
FMC1			BCS1L							DOC2A
FOXRED1			CYC1							DOC2B
HCCS			LYRM7							DTNBP1
HIGD1A			MT-CYB							DVL1
HIGD2A			TTC19							EFR3A
LYRM2			UQCC1							EQTN
LYRM7			UQCC2							ERC2
MT-ATP6			UQCC3							EXOC1
MT-ATP8			UQCR10							EXOC2
NDUFA1			UQCR11							EXOC3
NDUFA10			UQCRB							EXOC3L1
NDUFA11			UQCRC1							EXOC3L2
NDUFA12			UQCRC2							EXOC3L4
NDUFA13			UQCRFS1							EXOC4
NDUFA2			UQCRH							EXOC5
NDUFA3			UQCRQ							EXOC6
NDUFA4										EXOC6B
NDUFA5										EXOC7
NDUFA6										EXOC8
NDUFA7										EXPH5
NDUFA8										F2RL1
NDUFA9										FBXL20
NDUFAB1										FBXO45
NDUFAF1										FCER1A
NDUFAF2										FCER1G
NDUFAF3										FCGR2B
NDUFAF4										FCGR3A
NDUFAF5										FERRY3
NDUFAF6										FES
NDUFAF7										FGA
NDUFAF8										FGB
NDUFB1										FGG
NDUFB10										FGR
NDUFB11										FMR1
NDUFB2										FOXF1
NDUFB3										GAB2
NDUFB4										GATA1
NDUFB5										GATA2
NDUFB6										GIT1
NDUFB7										GNAI2
NDUFB8										GNAO1
NDUFB9										GPR151
NDUFC1										GPR15LG
NDUFC2										GRIK5
NDUFS1										GRP
NDUFS2										GRXCR1
NDUFS3										HAP1
NDUFS4										HCK
NDUFS5										HGS
NDUFS6										HLAF
NDUFS7										HYAL3
NDUFS8										IFNG
NDUFV1										IGHE
NDUFV2										IL13
NDUFV3										IL13RA2
NUBPL										IL1RAPL1
PET100										IL4R
PET117										ITGAM
PNKD										ITGB2
RAB5IF										ITSN1
SCO1										JAGN1
SCO2										KCNB1
SDHA										KCNQ3
SDHAF1										KIT
SDHAF2										KLRC2
SDHAF3										KLRF2
SDHAF4										LAMP1
SDHB										LAT
SDHC										LAT2
SDHD										LGALS9
SMIM20										LGI3
SURF1										LIN7A
TACO1										LIN7B
TIMM21										LIN7C
TIMMDC1										LLGL1
TMEM126A										LLGL2
TMEM126B										LRRK2
TMEM177										LYN
TMEM186										MIA3
TMEM70										MICAL1
TTC19										MICAL3
UQCC1										MILR1
UQCC2										MRGPRX2
UQCC3										MYH10
UQCR10										MYH9
UQCR11										MYO1G
UQCRB										NAPA
UQCRC1										NAPB
UQCRC2										NCKAP1L
UQCRFS1										NKD2
UQCRH										NKG7
UQCRQ										NLGN1
										NLRP5
										NOTCH1
										NPY
										NR4A3
										NSF
										OSBPL2
										OTOF
										P2RX1
										P2RX7
										P2RY1
										PAK1
										PCLO
										PDCD6IP
										PDPK1
										PFN2
										PIK3C2A
										PIK3CD
										PIK3CG
										PIP5K1C
										PLA2G3
										PLEK
										PPFIA2
										PPFIA3
										PPP3CA
										PPP3CB
										PRAM1
										PREPL
										PRKCA
										PRKCB
										PRKCG
										PRKN
										PRRT2
										PRSS12
										PSEN1
										PTGDR
										PTGDS
										RAB10
										RAB11A
										RAB11B
										RAB11FIP1
										RAB11FIP2
										RAB11FIP5
										RAB12
										RAB13
										RAB15
										RAB21
										RAB25
										RAB26
										RAB27A
										RAB27B
										RAB2B
										RAB31
										RAB33B
										RAB37
										RAB3A
										RAB3B
										RAB3C
										RAB3D
										RAB3GAP1
										RAB40A
										RAB40AL
										RAB40B
										RAB40C
										RAB44
										RAB5A
										RAB7A
										RAB8A
										RAB8B
										RAB9A
										RABEPK
										RABGEF1
										RAC2
										RALA
										RALB
										RAP1A
										RAP1B
										RAP1BL
										RAPGEF4
										RASGRP1
										REST
										RIMS1
										RIMS2
										RIMS3
										RIMS4
										RPH3A
										RPH3AL
										RUFY4
										S100A10
										S100A13
										SACM1L
										SCAMP1
										SCAMP5
										SCIN
										SCN11A
										SCRIB
										SCRN1
										SDC1
										SDC4
										SDCBP
										SDF4
										SEPTIN1
										SEPTIN4
										SEPTIN5
										SLC18A2
										SLC4A8
										SMCR8
										SMPD3
										SNAP23
										SNAP25
										SNAP29
										SNAP47
										SNAPIN
										SNCA
										SNF8
										SNPH
										SNX19
										SNX4
										SNX6
										SPHK2
										SPI1
										SRCIN1
										STAM
										STEAP2
										STX11
										STX17
										STX19
										STX1A
										STX1B
										STX2
										STX3
										STX4
										STXBP1
										STXBP2
										STXBP3
										STXBP5
										STXBP5L
										STXBP6
										SV2A
										SV2B
										SV2C
										SYCN
										SYK
										SYN1
										SYN2
										SYNGR1
										SYNGR2
										SYNGR3
										SYNJ1
										SYP
										SYT1
										SYT10
										SYT11
										SYT12
										SYT13
										SYT15
										SYT17
										SYT2
										SYT3
										SYT4
										SYT5
										SYT6
										SYT7
										SYT8
										SYT9
										SYTL1
										SYTL2
										SYTL3
										SYTL4
										SYTL5
										TMED10
										TMEM167A
										TMEM167B
										TMEM63B
										TMEM79
										TNFAIP2
										TPCN2
										TPH1
										TPRG1L
										TRAPPC11
										TRARG1
										TRIM72
										TRPV6
										TSG101
										TSPAN18
										TXLNA
										UNC13A
										UNC13B
										UNC13C
										UNC13D
										VAMP2
										VAMP3
										VAMP7
										VAMP8
										VPS11
										VPS18
										VPS4A
										VPS4B
										VSNL1
										VTI1B
										WASH3P
										WASH6P
										WASHC1
										WASHC3
										WDR41
										WIPF3
										WNT7A
										YKT6
										ZP3
										ZP4

## Sheet: MACRO2
MDV
CYCS
ATP5MC2
ATP5MC1
RMDN1
MGST3
IFNGR1
TRABD
MIGA1
CPOX
VDAC2
VDAC1
HSDL1
FUNDC2
NME3
CPT1A
CYB5R1
MAVS
VDAC3
ABCB8
OPA1
ARMCX1
TOMM40
DCAKD
MARC2
PGS1
HK1
NDUFV2
HIBADH
RHOT1
GPAM
VANGL2
MFN1
RHOT2
EXD2
HKDC1
PTDSS2
TDRKH
SAMM50
PEX14
ARMCX2
CISD1
ARMC1
CEND1
DNAJC11
MARCH5
GK
TOMM70
NME1
NME2
TIMM22
CLPB
PTRH2
HADH
TIMM29
SMAC
AGPAT5
USP30
USP9Y
PET100
ARMCX4
ACSL1
NCBP1
SCCPDH
BAK1
MRPL13
CASC4
SUOX
ARMCX3
CAT
ATAD3A
LDHA
RMDN3
TIMM23
YME1L1
COI
CCDC127
UQCRC1
SLC25A20
EPHX2
FUNDC1
BCL2L13
CYB5R3
TIMM17B
POFUT2
BAD
ELMOD2
AKAP1
JOSD1
NDUFAF1
IMMT
MCU
cytb
HK2
PEX11B
GDAP1
BCL2L1
COX4I1
ARL10
ABHD16A
MIC19
CENPF
BNIP3L
PTPN1
MRPL45
MTX1
SDHB
CS
HAX1
CD9
CD63
CD81
SDCBP
TSG101
PDCD6IP
HSP90AA1
HSPA8
HSC70
FABP4
ADIPOQ
LEP
CD36
PLIN1
LPL

## Sheet: Information
A mitochondrial-stress adipocyte–macrophage circuit sustaining metaflammation in human type 2 diabetic adipose tissue Haibin Ji1†, Tian Cao1†, Zixuan Tan2, Rui Zheng1, Jinhui Bian1, Wenfeng Lin1,Xiufan Xu1, Chunze Yuan1, Yongfeng Shao1, Huanhuan Chen3* and Junjie Du1* 1Department of Cardiovascular Surgery, The First Affiliated Hospital with Nanjing Medical University, Nanjing, Jiangsu 210029, Chi…
