# Supplementary material for: A mitochondrial-stress adipocyte–macrophage circuit sustaining metaflammation in human type 2 diabetic adipose tissue
Source: Front Immunol. 2026 May 4;17:1768845. doi: 10.3389/fimmu.2026.1768845 (PMC13181277; doi:10.3389/fimmu.2026.1768845)
Supplement: Supplementary file 3 [file DataSheet3.xlsx]

## Sheet: Clinical Characteristics
Supplementary Table S2. Detailed Demographic and Clinical Characteristics of Individual Participants
Characteristics	Group
	Ctrl							T2D
ID	1	2	3	4	5	6	7		1	2	3	4	5	6
Age, years	67	64	73	63	71	73	73		72	68	72	73	37	69
Sex	Male	Female	Male	Male	Male	Male	Male		Male	Female	Male	Female	Male	Female
BMI, kg/m²	26.57	29.59	29.02	28.31	27.25	21.77	17.86		24.69	27.77	30.96	27.06	27.14	29.14
FBG, mmol/L	4.38	5.42	5.6	4.78	5.4	4.75	4.59		5.95	9.22	11.99	6.63	6.74	7.62
LVEF, %	56.2	62.1	61.7	60.7	59.9	60	62.1		62.1	64.4	67.9	53.4	55.9	51.7
NT-proBNP, pg/mL	1631	115.8	223.5	24.6	72.48	95.58	192		2729	475	717.9	1970.4	2362.6	2134.8
HDL, mmol/L	1.33	0.8	1.49	1	1.1	1.11	1.35		0.98	0.95	0.86	0.8	0.75	1.25
LDL, mmol/L	3.13	3.3	2.26	3.67	1.67	2.3	2.08		2.06	2.03	2.88	2.2	3.92	3.15
HbA1c, %	4.96	6.15	NA	5.68	NA	5.57	6.09		6.88	9.07	8.19	10.91	6.43	8.7
hsCRP, mg/L	NA	7.38	NA	1.96	1.64	0.34	NA		NA	NA	13.09	NA	32.48	50.23

## Sheet: Information
A mitochondrial-stress adipocyte–macrophage circuit sustaining metaflammation in human type 2 diabetic adipose tissue Haibin Ji1†, Tian Cao1†, Zixuan Tan2, Rui Zheng1, Jinhui Bian1, Wenfeng Lin1,Xiufan Xu1, Chunze Yuan1, Yongfeng Shao1, Huanhuan Chen3* and Junjie Du1* 1Department of Cardiovascular Surgery, The First Affiliated Hospital with Nanjing Medical University, Nanjing, Jiangsu 210029, Chi…
