# Supplementary material for: A mitochondrial-stress adipocyte–macrophage circuit sustaining metaflammation in human type 2 diabetic adipose tissue
Source: Front Immunol. 2026 May 4;17:1768845. doi: 10.3389/fimmu.2026.1768845 (PMC13181277; doi:10.3389/fimmu.2026.1768845)
Supplement: Supplementary file 4 [file DataSheet4.xlsx]

## Sheet: clinical.index.95.Confidence.In
Variable	MeanDiff	CI_low	CI_high	p_value
Age	-4.5	-19.319	10.3190038335181	0.483884626262752
Gender	0.357142857142857	-0.246215	0.960500392885155	0.212314962751077
BMI(kg/m2)	2.02621716002781	-2.1702	6.22263303503821	0.302939706578716
HDL(mmol/L)	-0.236905	-0.49096	0.0171499873080569	0.0646750257390038
LDL(mmol/L)	0.0766666666666667	-0.839609	0.992942033420415	0.85673108842492
FPG(mmol/L)	3.03642857142857	0.685586678670822	5.38727046418632	0.0203881741991469
HbA1c(%)	2.67333333333333	0.977254790670874	4.36941187599579	0.00836211739015359
hsCRP(mg/L)	29.1033333333333	-15.7596	73.9663011329978	0.110278534565368
NT-proBNP(ng/L)	1395.19380952381	399.009683502592	2391.37793554503	0.011950021072087

## Sheet: Myeloid_sub2.proportion-trait.p
	LAM	MYE1 TRM	MYE4 cDC2	MYE5 cMono	MYE6 intermediate	MYE7 ncMono	MYE8 proliferative	MYE9 cDC1
Age	0.963787115509655	0.468077788113425	0.0184435930186136	0.0852506534240396	0.524260494089073	0.586763154698497	0.758791290237476	0.566774452808812
BMI(kg/m2)	0.417060016853328	0.466571239243322	0.992339619116874	0.277895827730414	0.238289105285752	0.937099246646182	0.399661567399472	0.836939967604251
FPG(mmol/L)	0.327491901841805	0.138625061094801	0.344887174511614	0.865038536026498	0.256757811970695	0.0627026041193261	0.88512831981942	0.167006564178559
Gender	7.5585346821787e-07	0.000591478851098994	0.84361858677438	0.572357674544922	3.50327518139014e-05	0.251363719796457	2.7620488988002e-05	0.738404243840854
HbA1c(%)	0.0159165454119701	0.0285464577479461	0.122511976469262	0.635209225876554	0.061266971046127	0.958147545388278	0.190233956155869	0.0655519440071941
HDL(mmol/L)	0.13039943265443	0.0267842645477285	0.667539256916467	0.193054994809369	0.0763513453432711	0.350544799463875	0.250275153815769	0.530432862175127
hsCRP(mg/L)	0.170301231637763	0.144493611434404	0.546058269957859	0.997345266395578	0.192973281266274	0.860791144742033	0.579097658149232	0.918214963908102
LDL(mmol/L)	0.977407065175747	0.56070407143175	0.0149179755434082	0.407688456961149	0.69023194842785	0.527827748643555	0.707540427965535	0.0231833499664413
NT-proBNP(ng/L)	0.318416210735372	0.336521600540826	0.565118966393218	0.962121573307777	0.346375512427741	0.863646915737732	0.734632274995432	0.915654623862035

## Sheet: LAM.sub.proportion-trait.pvalue
	LAM ST1	LAM ST2	LAM ST3	LAM ST4
Age	0.807658320077575	0.797495910428817	0.730954562735596	0.477724609932277
BMI(kg/m2)	0.376763447353045	0.347227969996189	0.803358517435695	0.250336388342874
FPG(mmol/L)	0.572576498269047	0.342365863976684	0.599898506730151	0.875342508673247
Gender	0.00123867501319615	0.000934841720077098	0.00193971094020437	0.310809859379852
HbA1c(%)	0.0457315328016025	0.0226870890530124	0.0477064157977964	0.817583922480129
HDL(mmol/L)	0.14409129443322	0.058290237461702	0.325362626160385	0.153771790428408
hsCRP(mg/L)	0.142153971570817	0.126237700308351	0.348244849859188	0.560678188777594
LDL(mmol/L)	0.965779647380672	0.933424840808148	0.228889449645455	0.550862475560835
NT-proBNP(ng/L)	0.0464630176001697	0.14100590696833	0.344075550796756	0.404745859976185

## Sheet: AD.sub.proportion-trait.pvalue
	AD1 Basal	AD2 GRIA4	AD3 Stressed	AD4 Intermed.	AD5 Lipid bio	AD6 Fibrotic	AD7 PGAP1	AD8 Beige
Age	0.925000145682371	0.0478955911094846	0.668917226690907	0.855770290785467	0.607416323762129	0.386933744223681	0.139988904886361	0.242558802207888
BMI(kg/m2)	0.199578438056035	0.129160743632321	0.953565231312388	0.154981482630255	0.310099657412083	0.446396660391338	0.0272304718821815	0.446646871966173
FPG(mmol/L)	0.0877644332851769	0.45978858942183	0.664037559005713	0.809414952730945	0.473840023113432	0.195638642727645	0.417989987587024	0.528332912272107
Gender	0.982740318644978	0.837804904423475	0.601562190612755	0.0538725922583871	0.276211439828807	0.119919501520885	0.0743615780762442	0.602989271407249
HbA1c(%)	0.117520295052674	0.500857711311866	0.0467581878824158	0.242568368383501	0.604451781642274	0.610799271747494	0.356378782827975	0.446507400822519
HDL(mmol/L)	0.116470681755011	0.669251032154105	0.157052030573064	0.539350233362693	0.0801159190214664	0.366109839597011	0.254549410343642	0.172811167678296
hsCRP(mg/L)	0.979418735494539	0.559068441474776	0.802260837607498	0.0701365800044168	0.0670794482449207	0.67348519212059	0.431701577364095	0.081839173955415
LDL(mmol/L)	0.746466170123016	0.124334037473799	0.924170006216422	0.180319500656507	0.510087404870615	0.437730758031215	0.0891817527876998	0.106151397342904
NT-proBNP(ng/L)	0.269724726996082	0.8301180022379	0.29982050560249	0.275981192829011	0.655768088410566	0.85018046889557	0.812243726457873	0.467711395332173

## Sheet: Information
A mitochondrial-stress adipocyte–macrophage circuit sustaining metaflammation in human type 2 diabetic adipose tissue Haibin Ji1†, Tian Cao1†, Zixuan Tan2, Rui Zheng1, Jinhui Bian1, Wenfeng Lin1,Xiufan Xu1, Chunze Yuan1, Yongfeng Shao1, Huanhuan Chen3* and Junjie Du1* 1Department of Cardiovascular Surgery, The First Affiliated Hospital with Nanjing Medical University, Nanjing, Jiangsu 210029, Chi…
