# Supplementary material for: A mitochondrial-stress adipocyte–macrophage circuit sustaining metaflammation in human type 2 diabetic adipose tissue
Source: Front Immunol. 2026 May 4;17:1768845. doi: 10.3389/fimmu.2026.1768845 (PMC13181277; doi:10.3389/fimmu.2026.1768845)
Supplement: Supplementary file 6 [file DataSheet6.xlsx]

## Sheet: CD63_.deg.GO_enrich.all
ONTOLOGY	ID	Description	GeneRatio	BgRatio	RichFactor	FoldEnrichment	zScore	pvalue	p.adjust	qvalue	geneID	Count
BP	GO:0006637	acyl-CoA metabolic process	11/88	99/18986	0.111111111111111	23.9722222222222	15.6378783522428	1.00659918794818e-12	7.74265220591438e-10	5.61536881450822e-10	ACACA/ELOVL6/GPAM/ACLY/ELOVL5/FASN/ACSL3/HSD17B12/ACACB/ACSL1/DGAT2	11
BP	GO:0071616	acyl-CoA biosynthetic process	9/88	50/18986	0.18	38.835	18.2798796656863	1.39193747522056e-12	7.74265220591438e-10	5.61536881450822e-10	ACACA/ELOVL6/ACLY/ELOVL5/FASN/ACSL3/HSD17B12/ACACB/ACSL1	9
BP	GO:0006631	fatty acid metabolic process	17/88	405/18986	0.0419753086419753	9.05617283950617	11.1830549671825	4.31510274400256e-12	1.92022072108114e-09	1.39264263295914e-09	PNPLA3/ACACA/SCD/AACS/ELOVL6/ACLY/ELOVL5/FASN/INSIG1/ACSL3/ADIPOR2/LPL/HSD17B12/ACACB/ACSL1/PPARG/ABCD2	17
BP	GO:0035336	long-chain fatty-acyl-CoA metabolic process	6/88	25/18986	0.24	51.78	17.3368741354067	1.37604524590362e-09	2.55141722677962e-07	1.85041873857039e-07	ELOVL6/ELOVL5/ACSL3/HSD17B12/ACSL1/DGAT2	6
BP	GO:0015909	long-chain fatty acid transport	4/88	66/18986	0.0606060606060606	13.0757575757576	6.70601471519849	0.000249406731270021	0.00915543978717635	0.00663999488763635	ACSL3/ACSL1/PPARG/ABCD2	4
BP	GO:0050708	regulation of protein secretion	7/88	272/18986	0.0257352941176471	5.55238970588235	5.16035152051111	0.000270820745445922	0.00941525247839339	0.00682842438764143	AACS/IGF1/PDE8B/CYP51A1/PPARG/ITPR1/SYBU	7
BP	GO:0051047	positive regulation of secretion	7/88	322/18986	0.0217391304347826	4.69021739130435	4.55739045816421	0.000741674776548755	0.0178682140970454	0.0129589460488566	AACS/IGF1/MAP2K6/ACSL3/PPARG/ITPR1/SYBU	7
BP	GO:0110077	vesicle-mediated intercellular transport	1/88	3/18986	0.333333333333333	71.9166666666667	8.3823392190449	0.0138413583502656	0.085819404195346	0.0622406370817104	EPHB2	1
BP	GO:0140214	positive regulation of long-chain fatty acid import into cell	1/88	3/18986	0.333333333333333	71.9166666666667	8.3823392190449	0.0138413583502656	0.085819404195346	0.0622406370817104	ACSL1	1
BP	GO:1900141	regulation of oligodendrocyte apoptotic process	1/88	3/18986	0.333333333333333	71.9166666666667	8.3823392190449	0.0138413583502656	0.085819404195346	0.0622406370817104	AKAP12	1
BP	GO:1904381	Golgi apparatus mannose trimming	1/88	3/18986	0.333333333333333	71.9166666666667	8.3823392190449	0.0138413583502656	0.085819404195346	0.0622406370817104	MAN1A1	1
BP	GO:1904596	regulation of connective tissue replacement involved in inflammatory response wound healing	1/88	3/18986	0.333333333333333	71.9166666666667	8.3823392190449	0.0138413583502656	0.085819404195346	0.0622406370817104	PPARG	1
BP	GO:1905242	response to 3,3',5-triiodo-L-thyronine	1/88	3/18986	0.333333333333333	71.9166666666667	8.3823392190449	0.0138413583502656	0.085819404195346	0.0622406370817104	PNPLA3	1
BP	GO:1905463	negative regulation of DNA duplex unwinding	1/88	3/18986	0.333333333333333	71.9166666666667	8.3823392190449	0.0138413583502656	0.085819404195346	0.0622406370817104	SUB1	1
BP	GO:1905879	regulation of oogenesis	1/88	3/18986	0.333333333333333	71.9166666666667	8.3823392190449	0.0138413583502656	0.085819404195346	0.0622406370817104	IGF1	1
BP	GO:1990442	intrinsic apoptotic signaling pathway in response to nitrosative stress	1/88	3/18986	0.333333333333333	71.9166666666667	8.3823392190449	0.0138413583502656	0.085819404195346	0.0622406370817104	DNAJA1	1
BP	GO:2000639	negative regulation of SREBP signaling pathway	1/88	3/18986	0.333333333333333	71.9166666666667	8.3823392190449	0.0138413583502656	0.085819404195346	0.0622406370817104	INSIG1	1
BP	GO:2001247	positive regulation of phosphatidylcholine biosynthetic process	1/88	3/18986	0.333333333333333	71.9166666666667	8.3823392190449	0.0138413583502656	0.085819404195346	0.0622406370817104	ACSL3	1
BP	GO:2001288	positive regulation of caveolin-mediated endocytosis	1/88	3/18986	0.333333333333333	71.9166666666667	8.3823392190449	0.0138413583502656	0.085819404195346	0.0622406370817104	NEDD4L	1
BP	GO:0009134	nucleoside diphosphate catabolic process	3/88	108/18986	0.0277777777777778	5.99305555555556	3.55090456000637	0.0138468162274738	0.085819404195346	0.0622406370817104	IGF1/PFKFB3/SLC4A4	3
BP	GO:0032760	positive regulation of tumor necrosis factor production	3/88	108/18986	0.0277777777777778	5.99305555555556	3.55090456000637	0.0138468162274738	0.085819404195346	0.0622406370817104	LPL/EPHB2/AKAP12	3
BP	GO:0042472	inner ear morphogenesis	3/88	108/18986	0.0277777777777778	5.99305555555556	3.55090456000637	0.0138468162274738	0.085819404195346	0.0622406370817104	CDH23/INSIG1/EPHB2	3
BP	GO:0034390	smooth muscle cell apoptotic process	2/88	39/18986	0.0512820512820513	11.0641025641026	4.29314784273231	0.0140822931123382	0.0865555308700348	0.0627745139319992	IGF1/PPARG	2
BP	GO:0060122	inner ear receptor cell stereocilium organization	2/88	39/18986	0.0512820512820513	11.0641025641026	4.29314784273231	0.0140822931123382	0.0865555308700348	0.0627745139319992	CDH23/CECR2	2
BP	GO:0090077	foam cell differentiation	2/88	39/18986	0.0512820512820513	11.0641025641026	4.29314784273231	0.0140822931123382	0.0865555308700348	0.0627745139319992	LPL/PPARG	2
BP	GO:0048839	inner ear development	4/88	202/18986	0.0198019801980198	4.27227722772277	3.19058595773186	0.0144878072922522	0.0888026755516835	0.0644042586023564	CDH23/INSIG1/CECR2/EPHB2	4
BP	GO:0008210	estrogen metabolic process	2/88	40/18986	0.05	10.7875	4.22845505473761	0.0147792689280479	0.0896018347817618	0.0649838498973109	HSD17B12/TIPARP	2
BP	GO:0045981	positive regulation of nucleotide metabolic process	2/88	40/18986	0.05	10.7875	4.22845505473761	0.0147792689280479	0.0896018347817618	0.0649838498973109	IGF1/SLC4A4	2
BP	GO:0086091	regulation of heart rate by cardiac conduction	2/88	40/18986	0.05	10.7875	4.22845505473761	0.0147792689280479	0.0896018347817618	0.0649838498973109	KCNE1/AKAP9	2
BP	GO:1900544	positive regulation of purine nucleotide metabolic process	2/88	40/18986	0.05	10.7875	4.22845505473761	0.0147792689280479	0.0896018347817618	0.0649838498973109	IGF1/SLC4A4	2
BP	GO:0090276	regulation of peptide hormone secretion	4/88	204/18986	0.0196078431372549	4.23039215686275	3.16546945559478	0.0149705636942136	0.090514957118547	0.0656460930870408	AACS/PDE8B/ITPR1/SYBU	4
BP	GO:1903557	positive regulation of tumor necrosis factor superfamily cytokine production	3/88	112/18986	0.0267857142857143	5.77901785714286	3.46142083742631	0.0152562332718273	0.0919921924927258	0.0667174600077344	LPL/EPHB2/AKAP12	3
BP	GO:0030073	insulin secretion	4/88	206/18986	0.0194174757281553	4.18932038834951	3.14067270303293	0.0154634002257781	0.0924053301277834	0.06701708862727	AACS/PDE8B/ITPR1/SYBU	4
BP	GO:0097242	amyloid-beta clearance	2/88	41/18986	0.0487804878048781	10.5243902439024	4.16601202835596	0.0154908710731071	0.0924053301277834	0.06701708862727	LDLR/CYP51A1	2
BP	GO:0150077	regulation of neuroinflammatory response	2/88	41/18986	0.0487804878048781	10.5243902439024	4.16601202835596	0.0154908710731071	0.0924053301277834	0.06701708862727	IGF1/LDLR	2
BP	GO:1900016	negative regulation of cytokine production involved in inflammatory response	2/88	41/18986	0.0487804878048781	10.5243902439024	4.16601202835596	0.0154908710731071	0.0924053301277834	0.06701708862727	ABCD2/EPHB2	2
BP	GO:0002791	regulation of peptide secretion	4/88	207/18986	0.0193236714975845	4.16908212560386	3.12839188138316	0.0157136186760621	0.0932341374779682	0.0676181822607807	AACS/PDE8B/ITPR1/SYBU	4
BP	GO:0090087	regulation of peptide transport	4/88	207/18986	0.0193236714975845	4.16908212560386	3.12839188138316	0.0157136186760621	0.0932341374779682	0.0676181822607807	AACS/PDE8B/ITPR1/SYBU	4
BP	GO:0051260	protein homooligomerization	4/88	208/18986	0.0192307692307692	4.14903846153846	3.11618820668551	0.0159663811023612	0.0941225152228889	0.0682624794023364	ACACA/ME1/ACACB/ITPR1	4
BP	GO:0034440	lipid oxidation	3/88	114/18986	0.0263157894736842	5.67763157894737	3.41828436829801	0.0159902520243829	0.0941225152228889	0.0682624794023364	ADIPOR2/ACACB/ABCD2	3
BP	GO:0090277	positive regulation of peptide hormone secretion	3/88	114/18986	0.0263157894736842	5.67763157894737	3.41828436829801	0.0159902520243829	0.0941225152228889	0.0682624794023364	AACS/ITPR1/SYBU	3
BP	GO:0060421	positive regulation of heart growth	2/88	42/18986	0.0476190476190476	10.2738095238095	4.10568559357408	0.0162169522277659	0.0947052984429901	0.0686851437081508	IGF1/ACACB	2
BP	GO:0099622	cardiac muscle cell membrane repolarization	2/88	42/18986	0.0476190476190476	10.2738095238095	4.10568559357408	0.0162169522277659	0.0947052984429901	0.0686851437081508	KCNE1/AKAP9	2
BP	GO:2000008	regulation of protein localization to cell surface	2/88	42/18986	0.0476190476190476	10.2738095238095	4.10568559357408	0.0162169522277659	0.0947052984429901	0.0686851437081508	EPHB2/NEDD4L	2
BP	GO:0070252	actin-mediated cell contraction	3/88	115/18986	0.0260869565217391	5.62826086956522	3.39709746387501	0.0163646136876057	0.0948404164487562	0.0687831382216171	KCNE1/AKAP9/NEDD4L	3
BP	GO:0046879	hormone secretion	5/88	319/18986	0.0156739811912226	3.38166144200627	2.9273646085956	0.0163679640073359	0.0948404164487562	0.0687831382216171	AACS/PDE8B/PPARG/ITPR1/SYBU	5
BP	GO:0070371	ERK1 and ERK2 cascade	5/88	319/18986	0.0156739811912226	3.38166144200627	2.9273646085956	0.0163679640073359	0.0948404164487562	0.0687831382216171	IGF1/SPRY4/PDE8B/EPHB2/AKAP12	5
BP	GO:0006163	purine nucleotide metabolic process	6/88	440/18986	0.0136363636363636	2.94204545454545	2.81254393662654	0.0164684962039455	0.0951750754643604	0.0690258501179726	IGF1/ME1/ACACB/PFKFB3/PDE8B/SLC4A4	6
BP	GO:0002793	positive regulation of peptide secretion	3/88	116/18986	0.0258620689655172	5.57974137931035	3.37615761112897	0.0167438851518554	0.0960184135641193	0.0696374821969462	AACS/ITPR1/SYBU	3
BP	GO:0009135	purine nucleoside diphosphate metabolic process	3/88	116/18986	0.0258620689655172	5.57974137931035	3.37615761112897	0.0167438851518554	0.0960184135641193	0.0696374821969462	IGF1/PFKFB3/SLC4A4	3
BP	GO:0009179	purine ribonucleoside diphosphate metabolic process	3/88	116/18986	0.0258620689655172	5.57974137931035	3.37615761112897	0.0167438851518554	0.0960184135641193	0.0696374821969462	IGF1/PFKFB3/SLC4A4	3
BP	GO:0001662	behavioral fear response	2/88	43/18986	0.0465116279069767	10.0348837209302	4.04735342943508	0.0169573660963844	0.0969926466952576	0.0703440460715931	PDE8B/EPHB2	2
BP	GO:0045833	negative regulation of lipid metabolic process	3/88	118/18986	0.0254237288135593	5.48516949152542	3.33499850629802	0.0175171797961573	0.0993221290470145	0.0720335062467526	INSIG1/ACACB/PDE8B	3
BP	GO:1904659	D-glucose transmembrane transport	3/88	118/18986	0.0254237288135593	5.48516949152542	3.33499850629802	0.0175171797961573	0.0993221290470145	0.0720335062467526	IGF1/ACACB/SLC2A5	3
BP	GO:0002209	behavioral defense response	2/88	44/18986	0.0454545454545455	9.80681818181818	3.99090295113668	0.0177119674012804	0.0993221290470145	0.0720335062467526	PDE8B/EPHB2	2
BP	GO:0043268	positive regulation of potassium ion transport	2/88	44/18986	0.0454545454545455	9.80681818181818	3.99090295113668	0.0177119674012804	0.0993221290470145	0.0720335062467526	KCNE1/AKAP9	2
BP	GO:0046006	regulation of activated T cell proliferation	2/88	44/18986	0.0454545454545455	9.80681818181818	3.99090295113668	0.0177119674012804	0.0993221290470145	0.0720335062467526	IGF1/GPAM	2
BP	GO:0050892	intestinal absorption	2/88	44/18986	0.0454545454545455	9.80681818181818	3.99090295113668	0.0177119674012804	0.0993221290470145	0.0720335062467526	LDLR/SLC2A5	2
BP	GO:0001834	trophectodermal cell proliferation	1/88	4/18986	0.25	53.9375	7.22538766437388	0.0184129202985972	0.0993221290470145	0.0720335062467526	IGF1	1
BP	GO:0006556	S-adenosylmethionine biosynthetic process	1/88	4/18986	0.25	53.9375	7.22538766437388	0.0184129202985972	0.0993221290470145	0.0720335062467526	MAT2A	1
BP	GO:0010710	regulation of collagen catabolic process	1/88	4/18986	0.25	53.9375	7.22538766437388	0.0184129202985972	0.0993221290470145	0.0720335062467526	VSIR	1
BP	GO:0015910	long-chain fatty acid import into peroxisome	1/88	4/18986	0.25	53.9375	7.22538766437388	0.0184129202985972	0.0993221290470145	0.0720335062467526	ABCD2	1
BP	GO:0021550	medulla oblongata development	1/88	4/18986	0.25	53.9375	7.22538766437388	0.0184129202985972	0.0993221290470145	0.0720335062467526	KCNE1	1
BP	GO:0021773	striatal medium spiny neuron differentiation	1/88	4/18986	0.25	53.9375	7.22538766437388	0.0184129202985972	0.0993221290470145	0.0720335062467526	ZSWIM6	1
BP	GO:0035106	operant conditioning	1/88	4/18986	0.25	53.9375	7.22538766437388	0.0184129202985972	0.0993221290470145	0.0720335062467526	PDE8B	1
BP	GO:0036155	acylglycerol acyl-chain remodeling	1/88	4/18986	0.25	53.9375	7.22538766437388	0.0184129202985972	0.0993221290470145	0.0720335062467526	PNPLA3	1
BP	GO:0055095	lipoprotein particle mediated signaling	1/88	4/18986	0.25	53.9375	7.22538766437388	0.0184129202985972	0.0993221290470145	0.0720335062467526	LPL	1
BP	GO:0055096	low-density lipoprotein particle mediated signaling	1/88	4/18986	0.25	53.9375	7.22538766437388	0.0184129202985972	0.0993221290470145	0.0720335062467526	LPL	1
BP	GO:0061771	response to caloric restriction	1/88	4/18986	0.25	53.9375	7.22538766437388	0.0184129202985972	0.0993221290470145	0.0720335062467526	LDLR	1
BP	GO:0070235	regulation of activation-induced cell death of T cells	1/88	4/18986	0.25	53.9375	7.22538766437388	0.0184129202985972	0.0993221290470145	0.0720335062467526	GPAM	1
BP	GO:0072709	cellular response to sorbitol	1/88	4/18986	0.25	53.9375	7.22538766437388	0.0184129202985972	0.0993221290470145	0.0720335062467526	MAP2K6	1
BP	GO:0090258	negative regulation of mitochondrial fission	1/88	4/18986	0.25	53.9375	7.22538766437388	0.0184129202985972	0.0993221290470145	0.0720335062467526	PPARG	1
BP	GO:0140447	cytokine precursor processing	1/88	4/18986	0.25	53.9375	7.22538766437388	0.0184129202985972	0.0993221290470145	0.0720335062467526	PCSK5	1
BP	GO:1905462	regulation of DNA duplex unwinding	1/88	4/18986	0.25	53.9375	7.22538766437388	0.0184129202985972	0.0993221290470145	0.0720335062467526	SUB1	1
BP	GO:0003044	regulation of systemic arterial blood pressure mediated by a chemical signal	2/88	45/18986	0.0444444444444444	9.58888888888889	3.93623033368452	0.018480611876613	0.0993221290470145	0.0720335062467526	SLC2A5/PCSK5	2
BP	GO:0051602	response to electrical stimulus	2/88	45/18986	0.0444444444444444	9.58888888888889	3.93623033368452	0.018480611876613	0.0993221290470145	0.0720335062467526	AKAP9/AKAP12	2
BP	GO:1904646	cellular response to amyloid-beta	2/88	45/18986	0.0444444444444444	9.58888888888889	3.93623033368452	0.018480611876613	0.0993221290470145	0.0720335062467526	IGF1/EPHB2	2
BP	GO:0009914	hormone transport	5/88	330/18986	0.0151515151515152	3.26893939393939	2.83732649421594	0.0186661076137371	0.0996143887980673	0.0722454680200767	AACS/PDE8B/PPARG/ITPR1/SYBU	5
BP	GO:0007265	Ras protein signal transduction	3/88	121/18986	0.0247933884297521	5.34917355371901	3.27498815373259	0.0187140739404908	0.0996143887980673	0.0722454680200767	IGF1/SPRY4/EPHB2	3
BP	GO:0008645	hexose transmembrane transport	3/88	121/18986	0.0247933884297521	5.34917355371901	3.27498815373259	0.0187140739404908	0.0996143887980673	0.0722454680200767	IGF1/ACACB/SLC2A5	3
BP	GO:0051224	negative regulation of protein transport	3/88	121/18986	0.0247933884297521	5.34917355371901	3.27498815373259	0.0187140739404908	0.0996143887980673	0.0722454680200767	INSIG1/PDE8B/CYP51A1	3
BP	GO:0043500	muscle adaptation	3/88	122/18986	0.0245901639344262	5.30532786885246	3.25542703912422	0.0191229091831097	0.101547668096466	0.0736475814036106	IGF1/ACACB/PPARG	3
BP	GO:0006739	NADP metabolic process	2/88	46/18986	0.0434782608695652	9.3804347826087	3.88323965272017	0.0192631562622985	0.101806467181982	0.0738352757847323	ME1/ACACB	2
BP	GO:0090207	regulation of triglyceride metabolic process	2/88	46/18986	0.0434782608695652	9.3804347826087	3.88323965272017	0.0192631562622985	0.101806467181982	0.0738352757847323	LDLR/THRSP	2
BP	GO:0006869	lipid transport	6/88	459/18986	0.0130718954248366	2.8202614379085	2.69386777537459	0.0198370973769857	0.104570335402442	0.075839774889151	LDLR/MAP2K6/ACSL3/ACSL1/PPARG/ABCD2	6
BP	GO:0015749	monosaccharide transmembrane transport	3/88	124/18986	0.0241935483870968	5.21975806451613	3.21694205789805	0.0199554056411949	0.104570335402442	0.075839774889151	IGF1/ACACB/SLC2A5	3
BP	GO:0051251	positive regulation of lymphocyte activation	5/88	336/18986	0.0148809523809524	3.21056547619048	2.78979517099961	0.0200052628606729	0.104570335402442	0.075839774889151	IGF1/GPAM/VSIR/HLA-DRB5/EPHB2	5
BP	GO:0032892	positive regulation of organic acid transport	2/88	47/18986	0.0425531914893617	9.18085106382979	3.83184212625071	0.0200594582979607	0.104570335402442	0.075839774889151	MAP2K6/ACSL1	2
BP	GO:0050798	activated T cell proliferation	2/88	47/18986	0.0425531914893617	9.18085106382979	3.83184212625071	0.0200594582979607	0.104570335402442	0.075839774889151	IGF1/GPAM	2
BP	GO:0009755	hormone-mediated signaling pathway	4/88	223/18986	0.0179372197309417	3.86995515695067	2.94181337162231	0.0200681048165585	0.104570335402442	0.075839774889151	ADIPOR2/DNAJA1/ACSL1/PPARG	4
BP	GO:0051651	maintenance of location in cell	4/88	224/18986	0.0178571428571429	3.85267857142857	2.93073126681734	0.0203625504920841	0.105856716927306	0.0767727248016845	INSIG1/ITPR1/UVRAG/AKAP9	4
BP	GO:0032409	regulation of transporter activity	4/88	225/18986	0.0177777777777778	3.83555555555556	2.91971285793592	0.0206596569996906	0.107099815749334	0.0776742838763944	KCNE1/EPHB2/AKAP9/NEDD4L	4
BP	GO:0030198	extracellular matrix organization	5/88	339/18986	0.0147492625368732	3.18215339233038	2.76642788664744	0.020697941920096	0.107099815749334	0.0776742838763944	LAMB1/COL15A1/HSD17B12/PPARG/NID2	5
BP	GO:0009185	ribonucleoside diphosphate metabolic process	3/88	126/18986	0.0238095238095238	5.13690476190476	3.17927917778215	0.0208076873421936	0.107417875490442	0.0779049571268354	IGF1/PFKFB3/SLC4A4	3
BP	GO:0043062	extracellular structure organization	5/88	340/18986	0.0147058823529412	3.17279411764706	2.7586964112468	0.0209322883432202	0.107810975841817	0.0781900536797188	LAMB1/COL15A1/HSD17B12/PPARG/NID2	5
BP	GO:0045229	external encapsulating structure organization	5/88	341/18986	0.0146627565982405	3.16348973607038	2.75099340540193	0.0211683690265908	0.108775106429941	0.0788892906716027	LAMB1/COL15A1/HSD17B12/PPARG/NID2	5
BP	GO:0051051	negative regulation of transport	6/88	467/18986	0.012847965738758	2.77194860813704	2.64569338101303	0.0213869183165432	0.109644915332508	0.0795201207355342	KCNE1/INSIG1/PDE8B/CYP51A1/EPHB2/NEDD4L	6
BP	GO:0042596	fear response	2/88	49/18986	0.0408163265306122	8.80612244897959	3.73350316969421	0.0216927712401824	0.110449464552416	0.0801036211277843	PDE8B/EPHB2	2
BP	GO:0043029	T cell homeostasis	2/88	49/18986	0.0408163265306122	8.80612244897959	3.73350316969421	0.0216927712401824	0.110449464552416	0.0801036211277843	GPAM/CHST3	2
BP	GO:0045922	negative regulation of fatty acid metabolic process	2/88	49/18986	0.0408163265306122	8.80612244897959	3.73350316969421	0.0216927712401824	0.110449464552416	0.0801036211277843	INSIG1/ACACB	2
BP	GO:0043583	ear development	4/88	229/18986	0.0174672489082969	3.76855895196507	2.87626265168304	0.0218748074662424	0.110832653011244	0.0803815290674093	CDH23/INSIG1/CECR2/EPHB2	4
BP	GO:0042471	ear morphogenesis	3/88	129/18986	0.0232558139534884	5.01744186046512	3.12425784902753	0.0221232394235503	0.110832653011244	0.0803815290674093	CDH23/INSIG1/EPHB2	3
BP	GO:0031670	cellular response to nutrient	2/88	50/18986	0.04	8.63	3.68641421565181	0.0225295025705455	0.110832653011244	0.0803815290674093	LPL/MAT2A	2
BP	GO:0090102	cochlea development	2/88	50/18986	0.04	8.63	3.68641421565181	0.0225295025705455	0.110832653011244	0.0803815290674093	CDH23/CECR2	2
BP	GO:0001920	negative regulation of receptor recycling	1/88	5/18986	0.2	43.15	6.43223275115786	0.0229635294553633	0.110832653011244	0.0803815290674093	LDLR	1
BP	GO:0006003	fructose 2,6-bisphosphate metabolic process	1/88	5/18986	0.2	43.15	6.43223275115786	0.0229635294553633	0.110832653011244	0.0803815290674093	PFKFB3	1
BP	GO:0006101	citrate metabolic process	1/88	5/18986	0.2	43.15	6.43223275115786	0.0229635294553633	0.110832653011244	0.0803815290674093	ACLY	1
BP	GO:0010739	positive regulation of protein kinase A signaling	1/88	5/18986	0.2	43.15	6.43223275115786	0.0229635294553633	0.110832653011244	0.0803815290674093	AKAP12	1
BP	GO:0014834	skeletal muscle satellite cell maintenance involved in skeletal muscle regeneration	1/88	5/18986	0.2	43.15	6.43223275115786	0.0229635294553633	0.110832653011244	0.0803815290674093	IGF1	1
BP	GO:0021934	hindbrain tangential cell migration	1/88	5/18986	0.2	43.15	6.43223275115786	0.0229635294553633	0.110832653011244	0.0803815290674093	EPHB2	1
BP	GO:0035977	protein deglycosylation involved in glycoprotein catabolic process	1/88	5/18986	0.2	43.15	6.43223275115786	0.0229635294553633	0.110832653011244	0.0803815290674093	MAN1A1	1
BP	GO:0061431	cellular response to methionine	1/88	5/18986	0.2	43.15	6.43223275115786	0.0229635294553633	0.110832653011244	0.0803815290674093	MAT2A	1
BP	GO:0061889	negative regulation of astrocyte activation	1/88	5/18986	0.2	43.15	6.43223275115786	0.0229635294553633	0.110832653011244	0.0803815290674093	LDLR	1
BP	GO:0070777	D-aspartate transmembrane transport	1/88	5/18986	0.2	43.15	6.43223275115786	0.0229635294553633	0.110832653011244	0.0803815290674093	SLC1A3	1
BP	GO:0070779	D-aspartate import across plasma membrane	1/88	5/18986	0.2	43.15	6.43223275115786	0.0229635294553633	0.110832653011244	0.0803815290674093	SLC1A3	1
BP	GO:0071332	cellular response to fructose stimulus	1/88	5/18986	0.2	43.15	6.43223275115786	0.0229635294553633	0.110832653011244	0.0803815290674093	SLC2A5	1
BP	GO:0090036	regulation of protein kinase C signaling	1/88	5/18986	0.2	43.15	6.43223275115786	0.0229635294553633	0.110832653011244	0.0803815290674093	AKAP12	1
BP	GO:0097252	oligodendrocyte apoptotic process	1/88	5/18986	0.2	43.15	6.43223275115786	0.0229635294553633	0.110832653011244	0.0803815290674093	AKAP12	1
BP	GO:0097466	ubiquitin-dependent glycoprotein ERAD pathway	1/88	5/18986	0.2	43.15	6.43223275115786	0.0229635294553633	0.110832653011244	0.0803815290674093	MAN1A1	1
BP	GO:1904382	mannose trimming involved in glycoprotein ERAD pathway	1/88	5/18986	0.2	43.15	6.43223275115786	0.0229635294553633	0.110832653011244	0.0803815290674093	MAN1A1	1
BP	GO:1904783	positive regulation of NMDA glutamate receptor activity	1/88	5/18986	0.2	43.15	6.43223275115786	0.0229635294553633	0.110832653011244	0.0803815290674093	EPHB2	1
BP	GO:1905167	positive regulation of lysosomal protein catabolic process	1/88	5/18986	0.2	43.15	6.43223275115786	0.0229635294553633	0.110832653011244	0.0803815290674093	LDLR	1
BP	GO:1905599	positive regulation of low-density lipoprotein receptor activity	1/88	5/18986	0.2	43.15	6.43223275115786	0.0229635294553633	0.110832653011244	0.0803815290674093	PPARG	1
BP	GO:2001245	regulation of phosphatidylcholine biosynthetic process	1/88	5/18986	0.2	43.15	6.43223275115786	0.0229635294553633	0.110832653011244	0.0803815290674093	ACSL3	1
BP	GO:0032365	intracellular lipid transport	2/88	51/18986	0.0392156862745098	8.46078431372549	3.64062236588633	0.0233794323866254	0.112110424698797	0.0813082346839764	LDLR/ABCD2	2
BP	GO:0044788	modulation by host of viral process	2/88	51/18986	0.0392156862745098	8.46078431372549	3.64062236588633	0.0233794323866254	0.112110424698797	0.0813082346839764	STOM/FASN	2
BP	GO:0060119	inner ear receptor cell development	2/88	51/18986	0.0392156862745098	8.46078431372549	3.64062236588633	0.0233794323866254	0.112110424698797	0.0813082346839764	CDH23/CECR2	2
BP	GO:0010977	negative regulation of neuron projection development	3/88	132/18986	0.0227272727272727	4.90340909090909	3.0709164298342	0.0234833691238563	0.112366658710925	0.081494068742211	FAT3/EPHB2/MYLIP	3
BP	GO:0031331	positive regulation of cellular catabolic process	4/88	235/18986	0.0170212765957447	3.67234042553192	2.81288650936927	0.023778309203881	0.113533772486341	0.0823405195607624	IGF1/UVRAG/ABCD2/SLC4A4	4
BP	GO:0009132	nucleoside diphosphate metabolic process	3/88	133/18986	0.0225563909774436	4.86654135338346	3.05349322410358	0.023946652395746	0.114092722870524	0.0827458990706155	IGF1/PFKFB3/SLC4A4	3
BP	GO:0043269	regulation of monoatomic ion transport	6/88	480/18986	0.0125	2.69687	2.56952534345619	0.0240777145291984	0.114472040229629	0.0830209994900161	CD63/STOM/KCNE1/EPHB2/AKAP9/NEDD4L	6
BP	GO:0042572	retinol metabolic process	2/88	52/18986	0.0384615384615385	8.29807692307692	3.59606585592007	0.0242424233370008	0.11500936444526	0.0834106945923515	LIPE/DGAT2	2
BP	GO:0043271	negative regulation of monoatomic ion transport	3/88	134/18986	0.0223880597014925	4.83022388059701	3.03624321844695	0.0244148880621404	0.115581119017579	0.083825360356688	KCNE1/EPHB2/NEDD4L	3
BP	GO:0050670	regulation of lymphocyte proliferation	4/88	240/18986	0.0166666666666667	3.59583333333333	2.7616385341358	0.0254392992018115	0.120175033384354	0.0871571028637324	IGF1/GPAM/VSIR/EPHB2	4
BP	GO:0034219	carbohydrate transmembrane transport	3/88	137/18986	0.0218978102189781	4.72445255474453	2.98550145434555	0.0258492968994161	0.120311789110837	0.0872562851363281	IGF1/ACACB/SLC2A5	3
BP	GO:0046622	positive regulation of organ growth	2/88	54/18986	0.037037037037037	7.99074074074074	3.5104318208526	0.026007044049658	0.120311789110837	0.0872562851363281	IGF1/ACACB	2
BP	GO:0031589	cell-substrate adhesion	5/88	361/18986	0.0138504155124654	2.9882271468144	2.60261647125974	0.0262607686679918	0.120311789110837	0.0872562851363281	CD63/LAMB1/SPRY4/HSD17B12/NID2	5
BP	GO:0008654	phospholipid biosynthetic process	4/88	243/18986	0.0164609053497942	3.55144032921811	2.73154094340637	0.0264687618457314	0.120311789110837	0.0872562851363281	PNPLA3/GPAM/ACSL3/UVRAG	4
BP	GO:0006110	regulation of glycolytic process	2/88	55/18986	0.0363636363636364	7.84545454545454	3.46924980485658	0.0269084039063782	0.120311789110837	0.0872562851363281	IGF1/SLC4A4	2
BP	GO:0030811	regulation of nucleotide catabolic process	2/88	55/18986	0.0363636363636364	7.84545454545454	3.46924980485658	0.0269084039063782	0.120311789110837	0.0872562851363281	IGF1/SLC4A4	2
BP	GO:0033121	regulation of purine nucleotide catabolic process	2/88	55/18986	0.0363636363636364	7.84545454545454	3.46924980485658	0.0269084039063782	0.120311789110837	0.0872562851363281	IGF1/SLC4A4	2
BP	GO:0071320	cellular response to cAMP	2/88	55/18986	0.0363636363636364	7.84545454545454	3.46924980485658	0.0269084039063782	0.120311789110837	0.0872562851363281	KCNE1/AKAP9	2
BP	GO:0032944	regulation of mononuclear cell proliferation	4/88	245/18986	0.0163265306122449	3.52244897959184	2.71173825019457	0.0271688344495706	0.120311789110837	0.0872562851363281	IGF1/GPAM/VSIR/EPHB2	4
BP	GO:0030048	actin filament-based movement	3/88	140/18986	0.0214285714285714	4.62321428571429	2.9362103078285	0.0273282183226648	0.120311789110837	0.0872562851363281	KCNE1/AKAP9/NEDD4L	3
BP	GO:0001842	neural fold formation	1/88	6/18986	0.166666666666667	35.9583333333333	5.84409079696768	0.0274932807544481	0.120311789110837	0.0872562851363281	CECR2	1
BP	GO:0009449	gamma-aminobutyric acid biosynthetic process	1/88	6/18986	0.166666666666667	35.9583333333333	5.84409079696768	0.0274932807544481	0.120311789110837	0.0872562851363281	SLC1A3	1
BP	GO:0010746	regulation of long-chain fatty acid import across plasma membrane	1/88	6/18986	0.166666666666667	35.9583333333333	5.84409079696768	0.0274932807544481	0.120311789110837	0.0872562851363281	ACSL1	1
BP	GO:0010891	negative regulation of sequestering of triglyceride	1/88	6/18986	0.166666666666667	35.9583333333333	5.84409079696768	0.0274932807544481	0.120311789110837	0.0872562851363281	PPARG	1
BP	GO:0021631	optic nerve morphogenesis	1/88	6/18986	0.166666666666667	35.9583333333333	5.84409079696768	0.0274932807544481	0.120311789110837	0.0872562851363281	EPHB2	1
BP	GO:0031999	negative regulation of fatty acid beta-oxidation	1/88	6/18986	0.166666666666667	35.9583333333333	5.84409079696768	0.0274932807544481	0.120311789110837	0.0872562851363281	ACACB	1
BP	GO:0032799	low-density lipoprotein receptor particle metabolic process	1/88	6/18986	0.166666666666667	35.9583333333333	5.84409079696768	0.0274932807544481	0.120311789110837	0.0872562851363281	MYLIP	1
BP	GO:0032802	low-density lipoprotein particle receptor catabolic process	1/88	6/18986	0.166666666666667	35.9583333333333	5.84409079696768	0.0274932807544481	0.120311789110837	0.0872562851363281	MYLIP	1
BP	GO:0032803	regulation of low-density lipoprotein particle receptor catabolic process	1/88	6/18986	0.166666666666667	35.9583333333333	5.84409079696768	0.0274932807544481	0.120311789110837	0.0872562851363281	MYLIP	1
BP	GO:0042940	D-amino acid transport	1/88	6/18986	0.166666666666667	35.9583333333333	5.84409079696768	0.0274932807544481	0.120311789110837	0.0872562851363281	SLC1A3	1
BP	GO:0042998	positive regulation of Golgi to plasma membrane protein transport	1/88	6/18986	0.166666666666667	35.9583333333333	5.84409079696768	0.0274932807544481	0.120311789110837	0.0872562851363281	ACSL3	1
BP	GO:0046340	diacylglycerol catabolic process	1/88	6/18986	0.166666666666667	35.9583333333333	5.84409079696768	0.0274932807544481	0.120311789110837	0.0872562851363281	LIPE	1
BP	GO:0046951	ketone body biosynthetic process	1/88	6/18986	0.166666666666667	35.9583333333333	5.84409079696768	0.0274932807544481	0.120311789110837	0.0872562851363281	AACS	1
BP	GO:0051414	response to cortisol	1/88	6/18986	0.166666666666667	35.9583333333333	5.84409079696768	0.0274932807544481	0.120311789110837	0.0872562851363281	IGFBP7	1
BP	GO:0051661	maintenance of centrosome location	1/88	6/18986	0.166666666666667	35.9583333333333	5.84409079696768	0.0274932807544481	0.120311789110837	0.0872562851363281	AKAP9	1
BP	GO:0071500	cellular response to nitrosative stress	1/88	6/18986	0.166666666666667	35.9583333333333	5.84409079696768	0.0274932807544481	0.120311789110837	0.0872562851363281	DNAJA1	1
BP	GO:0072708	response to sorbitol	1/88	6/18986	0.166666666666667	35.9583333333333	5.84409079696768	0.0274932807544481	0.120311789110837	0.0872562851363281	MAP2K6	1
BP	GO:0090032	negative regulation of steroid hormone biosynthetic process	1/88	6/18986	0.166666666666667	35.9583333333333	5.84409079696768	0.0274932807544481	0.120311789110837	0.0872562851363281	PDE8B	1
BP	GO:0090315	negative regulation of protein targeting to membrane	1/88	6/18986	0.166666666666667	35.9583333333333	5.84409079696768	0.0274932807544481	0.120311789110837	0.0872562851363281	KCNE1	1
BP	GO:0090461	intracellular glutamate homeostasis	1/88	6/18986	0.166666666666667	35.9583333333333	5.84409079696768	0.0274932807544481	0.120311789110837	0.0872562851363281	ACACB	1
BP	GO:0090678	cell dedifferentiation involved in phenotypic switching	1/88	6/18986	0.166666666666667	35.9583333333333	5.84409079696768	0.0274932807544481	0.120311789110837	0.0872562851363281	OLFM2	1
BP	GO:0098704	carbohydrate import across plasma membrane	1/88	6/18986	0.166666666666667	35.9583333333333	5.84409079696768	0.0274932807544481	0.120311789110837	0.0872562851363281	SLC2A5	1
BP	GO:0140009	L-aspartate import across plasma membrane	1/88	6/18986	0.166666666666667	35.9583333333333	5.84409079696768	0.0274932807544481	0.120311789110837	0.0872562851363281	SLC1A3	1
BP	GO:0140271	hexose import across plasma membrane	1/88	6/18986	0.166666666666667	35.9583333333333	5.84409079696768	0.0274932807544481	0.120311789110837	0.0872562851363281	SLC2A5	1
BP	GO:1905174	regulation of vascular associated smooth muscle cell dedifferentiation	1/88	6/18986	0.166666666666667	35.9583333333333	5.84409079696768	0.0274932807544481	0.120311789110837	0.0872562851363281	OLFM2	1
BP	GO:1990936	vascular associated smooth muscle cell dedifferentiation	1/88	6/18986	0.166666666666667	35.9583333333333	5.84409079696768	0.0274932807544481	0.120311789110837	0.0872562851363281	OLFM2	1
BP	GO:2001286	regulation of caveolin-mediated endocytosis	1/88	6/18986	0.166666666666667	35.9583333333333	5.84409079696768	0.0274932807544481	0.120311789110837	0.0872562851363281	NEDD4L	1
BP	GO:0016485	protein processing	4/88	246/18986	0.016260162601626	3.50813008130081	2.70191406265102	0.027523011531423	0.120311789110837	0.0872562851363281	ANGPTL8/CPM/VSIR/PCSK5	4
BP	GO:1904645	response to amyloid-beta	2/88	56/18986	0.0357142857142857	7.70535714285714	3.42909356550172	0.0278222850747283	0.12138153782602	0.0880321218153942	IGF1/EPHB2	2
BP	GO:0008643	carbohydrate transport	3/88	142/18986	0.0211267605633803	4.5580985915493	2.90411838836209	0.0283388599883794	0.123393274900478	0.0894911368054085	IGF1/ACACB/SLC2A5	3
BP	GO:0045785	positive regulation of cell adhesion	6/88	499/18986	0.0120240480961924	2.59418837675351	2.46260867513942	0.0284069043900763	0.123447973179531	0.0895308068050718	IGF1/GPAM/LAMB1/HSD17B12/VSIR/HLA-DRB5	6
BP	GO:0009117	nucleotide metabolic process	6/88	500/18986	0.012	2.589	2.45711871335116	0.0286481208945509	0.123964214727175	0.0899052116743986	IGF1/ME1/ACACB/PFKFB3/PDE8B/SLC4A4	6
BP	GO:0001895	retina homeostasis	2/88	57/18986	0.0350877192982456	7.57017543859649	3.38991862485826	0.0287485549659427	0.123964214727175	0.0899052116743986	CDH23/VSTM4	2
BP	GO:0014888	striated muscle adaptation	2/88	57/18986	0.0350877192982456	7.57017543859649	3.38991862485826	0.0287485549659427	0.123964214727175	0.0899052116743986	ACACB/PPARG	2
BP	GO:0061178	regulation of insulin secretion involved in cellular response to glucose stimulus	2/88	57/18986	0.0350877192982456	7.57017543859649	3.38991862485826	0.0287485549659427	0.123964214727175	0.0899052116743986	PDE8B/SYBU	2
BP	GO:0030072	peptide hormone secretion	4/88	250/18986	0.016	3.452	2.6631200591489	0.0289674085689261	0.124666313473618	0.0904144097244501	AACS/PDE8B/ITPR1/SYBU	4
BP	GO:0002696	positive regulation of leukocyte activation	5/88	371/18986	0.0134770889487871	2.90768194070081	2.53221232002274	0.0290779343879742	0.124900393847959	0.090584176827402	IGF1/GPAM/VSIR/HLA-DRB5/EPHB2	5
BP	GO:0042220	response to cocaine	2/88	58/18986	0.0344827586206897	7.43965517241379	3.35168318216163	0.0296870819265857	0.127271208644804	0.0923036134133576	SLC1A3/FKBP5	2
BP	GO:0050671	positive regulation of lymphocyte proliferation	3/88	145/18986	0.0206896551724138	4.46379310344828	2.85708186135923	0.0298917936301752	0.127902386206038	0.0927613757794709	IGF1/GPAM/EPHB2	3
BP	GO:0060047	heart contraction	4/88	253/18986	0.0158102766798419	3.41106719367589	2.63453894164013	0.0300798723740269	0.128460107547428	0.0931658639244028	KCNE1/MAP2K6/AKAP9/NEDD4L	4
BP	GO:0090257	regulation of muscle system process	4/88	254/18986	0.015748031496063	3.39763779527559	2.62510738807505	0.0304562655181121	0.129818373137547	0.0941509478509091	IGF1/ACACB/PPARG/AKAP9	4
BP	GO:0051480	regulation of cytosolic calcium ion concentration	2/88	59/18986	0.0338983050847458	7.3135593220339	3.3143479095324	0.0306377352328927	0.130342181440127	0.0945308405193207	CDH23/ITPR1	2
BP	GO:0034763	negative regulation of transmembrane transport	3/88	147/18986	0.0204081632653061	4.4030612244898	2.82642991712116	0.0309516805400778	0.130651463977436	0.0947551480910275	KCNE1/EPHB2/NEDD4L	3
BP	GO:0045598	regulation of fat cell differentiation	3/88	147/18986	0.0204081632653061	4.4030612244898	2.82642991712116	0.0309516805400778	0.130651463977436	0.0947551480910275	INSIG1/LPL/PPARG	3
BP	GO:0032946	positive regulation of mononuclear cell proliferation	3/88	148/18986	0.0202702702702703	4.37331081081081	2.81130868357795	0.031488988817719	0.130651463977436	0.0947551480910275	IGF1/GPAM/EPHB2	3
BP	GO:0046165	alcohol biosynthetic process	3/88	148/18986	0.0202702702702703	4.37331081081081	2.81130868357795	0.031488988817719	0.130651463977436	0.0947551480910275	ACLY/INSIG1/CYP51A1	3
BP	GO:0002790	peptide secretion	4/88	257/18986	0.0155642023346304	3.3579766536965	2.59709288330608	0.0316021997544119	0.130651463977436	0.0947551480910275	AACS/PDE8B/ITPR1/SYBU	4
BP	GO:0001999	renal response to blood flow involved in circulatory renin-angiotensin regulation of systemic arterial blood pressure	1/88	7/18986	0.142857142857143	30.8214285714286	5.38492322459513	0.0320022687045854	0.130651463977436	0.0947551480910275	PCSK5	1
BP	GO:0002001	renin secretion into blood stream	1/88	7/18986	0.142857142857143	30.8214285714286	5.38492322459513	0.0320022687045854	0.130651463977436	0.0947551480910275	PCSK5	1
BP	GO:0042760	very long-chain fatty acid catabolic process	1/88	7/18986	0.142857142857143	30.8214285714286	5.38492322459513	0.0320022687045854	0.130651463977436	0.0947551480910275	ABCD2	1
BP	GO:0050882	voluntary musculoskeletal movement	1/88	7/18986	0.142857142857143	30.8214285714286	5.38492322459513	0.0320022687045854	0.130651463977436	0.0947551480910275	ITPR1	1
BP	GO:0060696	regulation of phospholipid catabolic process	1/88	7/18986	0.142857142857143	30.8214285714286	5.38492322459513	0.0320022687045854	0.130651463977436	0.0947551480910275	LDLR	1
BP	GO:0070162	adiponectin secretion	1/88	7/18986	0.142857142857143	30.8214285714286	5.38492322459513	0.0320022687045854	0.130651463977436	0.0947551480910275	PPARG	1
BP	GO:0070163	regulation of adiponectin secretion	1/88	7/18986	0.142857142857143	30.8214285714286	5.38492322459513	0.0320022687045854	0.130651463977436	0.0947551480910275	PPARG	1
BP	GO:0106001	intestinal hexose absorption	1/88	7/18986	0.142857142857143	30.8214285714286	5.38492322459513	0.0320022687045854	0.130651463977436	0.0947551480910275	SLC2A5	1
BP	GO:1901098	positive regulation of autophagosome maturation	1/88	7/18986	0.142857142857143	30.8214285714286	5.38492322459513	0.0320022687045854	0.130651463977436	0.0947551480910275	UVRAG	1
BP	GO:1901475	pyruvate transmembrane transport	1/88	7/18986	0.142857142857143	30.8214285714286	5.38492322459513	0.0320022687045854	0.130651463977436	0.0947551480910275	SLC16A7	1
BP	GO:1903748	negative regulation of establishment of protein localization to mitochondrion	1/88	7/18986	0.142857142857143	30.8214285714286	5.38492322459513	0.0320022687045854	0.130651463977436	0.0947551480910275	DNAJA1	1
BP	GO:1903979	negative regulation of microglial cell activation	1/88	7/18986	0.142857142857143	30.8214285714286	5.38492322459513	0.0320022687045854	0.130651463977436	0.0947551480910275	LDLR	1
BP	GO:1904352	positive regulation of protein catabolic process in the vacuole	1/88	7/18986	0.142857142857143	30.8214285714286	5.38492322459513	0.0320022687045854	0.130651463977436	0.0947551480910275	LDLR	1
BP	GO:1904612	response to 2,3,7,8-tetrachlorodibenzodioxine	1/88	7/18986	0.142857142857143	30.8214285714286	5.38492322459513	0.0320022687045854	0.130651463977436	0.0947551480910275	TIPARP	1
BP	GO:1904640	response to methionine	1/88	7/18986	0.142857142857143	30.8214285714286	5.38492322459513	0.0320022687045854	0.130651463977436	0.0947551480910275	MAT2A	1
BP	GO:1905460	negative regulation of vascular associated smooth muscle cell apoptotic process	1/88	7/18986	0.142857142857143	30.8214285714286	5.38492322459513	0.0320022687045854	0.130651463977436	0.0947551480910275	IGF1	1
BP	GO:1990048	anterograde neuronal dense core vesicle transport	1/88	7/18986	0.142857142857143	30.8214285714286	5.38492322459513	0.0320022687045854	0.130651463977436	0.0947551480910275	SYBU	1
BP	GO:0045927	positive regulation of growth	4/88	259/18986	0.0154440154440154	3.33204633204633	2.5786456444887	0.0323801439213467	0.131952051694133	0.0956984010630894	IGF1/GPAM/ACACB/NEDD4L	4
BP	GO:0050870	positive regulation of T cell activation	4/88	260/18986	0.0153846153846154	3.31923076923077	2.5694894751456	0.0327733195734571	0.133310120751265	0.0966833424537856	IGF1/GPAM/VSIR/HLA-DRB5	4
BP	GO:0071331	cellular response to hexose stimulus	3/88	151/18986	0.0198675496688742	4.2864238410596	2.76673744802764	0.0331303071362054	0.134271281198647	0.0973804253471438	PDE8B/SLC2A5/SYBU	3
BP	GO:0098656	monoatomic anion transmembrane transport	3/88	151/18986	0.0198675496688742	4.2864238410596	2.76673744802764	0.0331303071362054	0.134271281198647	0.0973804253471438	SLC1A3/SLC4A4/CLIC4	3
BP	GO:0007566	embryo implantation	2/88	62/18986	0.032258064516129	6.95967741935484	3.20738314611433	0.0335611598152389	0.135061479019103	0.0979535173678461	IGFBP7/PCSK5	2
BP	GO:0086002	cardiac muscle cell action potential involved in contraction	2/88	62/18986	0.032258064516129	6.95967741935484	3.20738314611433	0.0335611598152389	0.135061479019103	0.0979535173678461	KCNE1/NEDD4L	2
BP	GO:0001649	osteoblast differentiation	4/88	262/18986	0.0152671755725191	3.29389312977099	2.55130996070136	0.0335680889427253	0.135061479019103	0.0979535173678461	IGF1/MAP2K6/FASN/PPARG	4
BP	GO:0003015	heart process	4/88	262/18986	0.0152671755725191	3.29389312977099	2.55130996070136	0.0335680889427253	0.135061479019103	0.0979535173678461	KCNE1/MAP2K6/AKAP9/NEDD4L	4
BP	GO:0071326	cellular response to monosaccharide stimulus	3/88	153/18986	0.0196078431372549	4.23039215686275	2.73766260552723	0.0342489535264111	0.137552205047409	0.0997599197339697	PDE8B/SLC2A5/SYBU	3
BP	GO:0042593	glucose homeostasis	4/88	265/18986	0.0150943396226415	3.25660377358491	2.52436668426456	0.0347813179180183	0.137750855066891	0.0999039909249176	ADIPOR2/PDE8B/PPARG/SYBU	4
BP	GO:0033500	carbohydrate homeostasis	4/88	266/18986	0.0150375939849624	3.24436090225564	2.51547094347008	0.0351913547896182	0.137750855066891	0.0999039909249176	ADIPOR2/PDE8B/PPARG/SYBU	4
BP	GO:0050867	positive regulation of cell activation	5/88	391/18986	0.0127877237851662	2.75895140664962	2.39818589039965	0.0352712306651426	0.137750855066891	0.0999039909249176	IGF1/GPAM/VSIR/HLA-DRB5/EPHB2	5
BP	GO:0051058	negative regulation of small GTPase mediated signal transduction	2/88	64/18986	0.03125	6.74219	3.13994869382857	0.0355683859880528	0.137750855066891	0.0999039909249176	SPRY4/EPHB2	2
BP	GO:0032368	regulation of lipid transport	3/88	156/18986	0.0192307692307692	4.14903846153846	2.69496927791061	0.0359634414461504	0.137750855066891	0.0999039909249176	MAP2K6/ACSL1/PPARG	3
BP	GO:0002248	connective tissue replacement involved in inflammatory response wound healing	1/88	8/18986	0.125	26.9688	5.01313652714528	0.0364905873912387	0.137750855066891	0.0999039909249176	PPARG	1
BP	GO:0002314	germinal center B cell differentiation	1/88	8/18986	0.125	26.9688	5.01313652714528	0.0364905873912387	0.137750855066891	0.0999039909249176	IRF8	1
BP	GO:0006538	glutamate catabolic process	1/88	8/18986	0.125	26.9688	5.01313652714528	0.0364905873912387	0.137750855066891	0.0999039909249176	GLUL	1
BP	GO:0006848	pyruvate transport	1/88	8/18986	0.125	26.9688	5.01313652714528	0.0364905873912387	0.137750855066891	0.0999039909249176	SLC16A7	1
BP	GO:0007207	phospholipase C-activating G protein-coupled acetylcholine receptor signaling pathway	1/88	8/18986	0.125	26.9688	5.01313652714528	0.0364905873912387	0.137750855066891	0.0999039909249176	ITPR1	1
BP	GO:0009448	gamma-aminobutyric acid metabolic process	1/88	8/18986	0.125	26.9688	5.01313652714528	0.0364905873912387	0.137750855066891	0.0999039909249176	SLC1A3	1
BP	GO:0009744	response to sucrose	1/88	8/18986	0.125	26.9688	5.01313652714528	0.0364905873912387	0.137750855066891	0.0999039909249176	PNPLA3	1
BP	GO:0010616	negative regulation of cardiac muscle adaptation	1/88	8/18986	0.125	26.9688	5.01313652714528	0.0364905873912387	0.137750855066891	0.0999039909249176	PPARG	1
BP	GO:0010886	positive regulation of cholesterol storage	1/88	8/18986	0.125	26.9688	5.01313652714528	0.0364905873912387	0.137750855066891	0.0999039909249176	LPL	1
BP	GO:0035740	CD8-positive, alpha-beta T cell proliferation	1/88	8/18986	0.125	26.9688	5.01313652714528	0.0364905873912387	0.137750855066891	0.0999039909249176	VSIR	1
BP	GO:0050957	equilibrioception	1/88	8/18986	0.125	26.9688	5.01313652714528	0.0364905873912387	0.137750855066891	0.0999039909249176	CDH23	1
BP	GO:0060331	negative regulation of response to type II interferon	1/88	8/18986	0.125	26.9688	5.01313652714528	0.0364905873912387	0.137750855066891	0.0999039909249176	PPARG	1
BP	GO:0060336	negative regulation of type II interferon-mediated signaling pathway	1/88	8/18986	0.125	26.9688	5.01313652714528	0.0364905873912387	0.137750855066891	0.0999039909249176	PPARG	1
BP	GO:0061051	positive regulation of cell growth involved in cardiac muscle cell development	1/88	8/18986	0.125	26.9688	5.01313652714528	0.0364905873912387	0.137750855066891	0.0999039909249176	IGF1	1
BP	GO:0061888	regulation of astrocyte activation	1/88	8/18986	0.125	26.9688	5.01313652714528	0.0364905873912387	0.137750855066891	0.0999039909249176	LDLR	1
BP	GO:0098909	regulation of cardiac muscle cell action potential involved in regulation of contraction	1/88	8/18986	0.125	26.9688	5.01313652714528	0.0364905873912387	0.137750855066891	0.0999039909249176	AKAP9	1
BP	GO:0099105	ion channel modulating, G protein-coupled receptor signaling pathway	1/88	8/18986	0.125	26.9688	5.01313652714528	0.0364905873912387	0.137750855066891	0.0999039909249176	ITPR1	1
BP	GO:0140212	regulation of long-chain fatty acid import into cell	1/88	8/18986	0.125	26.9688	5.01313652714528	0.0364905873912387	0.137750855066891	0.0999039909249176	ACSL1	1
BP	GO:0150094	amyloid-beta clearance by cellular catabolic process	1/88	8/18986	0.125	26.9688	5.01313652714528	0.0364905873912387	0.137750855066891	0.0999039909249176	LDLR	1
BP	GO:1902031	regulation of NADP metabolic process	1/88	8/18986	0.125	26.9688	5.01313652714528	0.0364905873912387	0.137750855066891	0.0999039909249176	ME1	1
BP	GO:1902857	positive regulation of non-motile cilium assembly	1/88	8/18986	0.125	26.9688	5.01313652714528	0.0364905873912387	0.137750855066891	0.0999039909249176	SEPTIN9	1
BP	GO:1903243	negative regulation of cardiac muscle hypertrophy in response to stress	1/88	8/18986	0.125	26.9688	5.01313652714528	0.0364905873912387	0.137750855066891	0.0999039909249176	PPARG	1
BP	GO:2000171	negative regulation of dendrite development	1/88	8/18986	0.125	26.9688	5.01313652714528	0.0364905873912387	0.137750855066891	0.0999039909249176	FAT3	1
BP	GO:2000564	regulation of CD8-positive, alpha-beta T cell proliferation	1/88	8/18986	0.125	26.9688	5.01313652714528	0.0364905873912387	0.137750855066891	0.0999039909249176	VSIR	1
BP	GO:2000638	regulation of SREBP signaling pathway	1/88	8/18986	0.125	26.9688	5.01313652714528	0.0364905873912387	0.137750855066891	0.0999039909249176	INSIG1	1
BP	GO:2001186	negative regulation of CD8-positive, alpha-beta T cell activation	1/88	8/18986	0.125	26.9688	5.01313652714528	0.0364905873912387	0.137750855066891	0.0999039909249176	VSIR	1
BP	GO:2001280	positive regulation of unsaturated fatty acid biosynthetic process	1/88	8/18986	0.125	26.9688	5.01313652714528	0.0364905873912387	0.137750855066891	0.0999039909249176	ABCD2	1
BP	GO:0034767	positive regulation of monoatomic ion transmembrane transport	3/88	157/18986	0.0191082802547771	4.12261146496815	2.68097560918002	0.0365446466897516	0.137750855066891	0.0999039909249176	KCNE1/EPHB2/AKAP9	3
BP	GO:0021545	cranial nerve development	2/88	65/18986	0.0307692307692308	6.63846153846154	3.10730563260971	0.0365891035256327	0.137750855066891	0.0999039909249176	SLC1A3/EPHB2	2
BP	GO:0030166	proteoglycan biosynthetic process	2/88	65/18986	0.0307692307692308	6.63846153846154	3.10730563260971	0.0365891035256327	0.137750855066891	0.0999039909249176	IGF1/CHST3	2
BP	GO:0048814	regulation of dendrite morphogenesis	2/88	65/18986	0.0307692307692308	6.63846153846154	3.10730563260971	0.0365891035256327	0.137750855066891	0.0999039909249176	EPHB2/NEDD4L	2
BP	GO:1903078	positive regulation of protein localization to plasma membrane	2/88	65/18986	0.0307692307692308	6.63846153846154	3.10730563260971	0.0365891035256327	0.137750855066891	0.0999039909249176	ACSL3/EPHB2	2
BP	GO:0015833	peptide transport	4/88	270/18986	0.0148148148148148	3.1962962962963	2.48030453598531	0.0368596799380258	0.138301497237955	0.100303344892151	AACS/PDE8B/ITPR1/SYBU	4
BP	GO:0070663	regulation of leukocyte proliferation	4/88	270/18986	0.0148148148148148	3.1962962962963	2.48030453598531	0.0368596799380258	0.138301497237955	0.100303344892151	IGF1/GPAM/VSIR/EPHB2	4
BP	GO:0001885	endothelial cell development	2/88	66/18986	0.0303030303030303	6.53787878787879	3.07534300929115	0.037621057904465	0.140447741337978	0.101859911281429	FASN/CLIC4	2
BP	GO:0006518	peptide metabolic process	2/88	66/18986	0.0303030303030303	6.53787878787879	3.07534300929115	0.037621057904465	0.140447741337978	0.101859911281429	CPM/PCSK5	2
BP	GO:0043470	regulation of carbohydrate catabolic process	2/88	66/18986	0.0303030303030303	6.53787878787879	3.07534300929115	0.037621057904465	0.140447741337978	0.101859911281429	IGF1/SLC4A4	2
BP	GO:0097696	cell surface receptor signaling pathway via STAT	3/88	160/18986	0.01875	4.04531	2.63968159153671	0.0383172808806455	0.142807286364215	0.103571174451256	IGF1/PPARG/EPHB2	3
BP	GO:0034394	protein localization to cell surface	2/88	67/18986	0.0298507462686567	6.44029850746269	3.04403581016559	0.0386641256381463	0.143379465908126	0.103986148426804	EPHB2/NEDD4L	2
BP	GO:0035773	insulin secretion involved in cellular response to glucose stimulus	2/88	67/18986	0.0298507462686567	6.44029850746269	3.04403581016559	0.0386641256381463	0.143379465908126	0.103986148426804	PDE8B/SYBU	2
BP	GO:0042446	hormone biosynthetic process	2/88	67/18986	0.0298507462686567	6.44029850746269	3.04403581016559	0.0386641256381463	0.143379465908126	0.103986148426804	HSD17B12/PDE8B	2
BP	GO:0071695	anatomical structure maturation	4/88	276/18986	0.0144927536231884	3.1268115942029	2.42876435766293	0.0394468343681085	0.146038613093247	0.105914698461004	ANGPTL8/IGF1/KCNE1/PPARG	4
BP	GO:0051055	negative regulation of lipid biosynthetic process	2/88	68/18986	0.0294117647058824	6.34558823529412	3.01336030328081	0.0397181841204032	0.146045329029818	0.105919569202938	INSIG1/PDE8B	2
BP	GO:0120254	olefinic compound metabolic process	3/88	163/18986	0.0184049079754601	3.97085889570552	2.59938207968654	0.0401332657976568	0.146045329029818	0.105919569202938	ELOVL5/LIPE/DGAT2	3
BP	GO:0060113	inner ear receptor cell differentiation	2/88	69/18986	0.0289855072463768	6.2536231884058	2.98329395492195	0.0407831116197403	0.146045329029818	0.105919569202938	CDH23/CECR2	2
BP	GO:0006108	malate metabolic process	1/88	9/18986	0.111111111111111	23.9722222222222	4.70380380619336	0.0409583304784747	0.146045329029818	0.105919569202938	ME1	1
BP	GO:0006198	cAMP catabolic process	1/88	9/18986	0.111111111111111	23.9722222222222	4.70380380619336	0.0409583304784747	0.146045329029818	0.105919569202938	PDE8B	1
BP	GO:0006640	monoacylglycerol biosynthetic process	1/88	9/18986	0.111111111111111	23.9722222222222	4.70380380619336	0.0409583304784747	0.146045329029818	0.105919569202938	DGAT2	1
BP	GO:0010501	RNA secondary structure unwinding	1/88	9/18986	0.111111111111111	23.9722222222222	4.70380380619336	0.0409583304784747	0.146045329029818	0.105919569202938	AGO4	1
BP	GO:0010890	positive regulation of sequestering of triglyceride	1/88	9/18986	0.111111111111111	23.9722222222222	4.70380380619336	0.0409583304784747	0.146045329029818	0.105919569202938	LPL	1
BP	GO:0015755	fructose transmembrane transport	1/88	9/18986	0.111111111111111	23.9722222222222	4.70380380619336	0.0409583304784747	0.146045329029818	0.105919569202938	SLC2A5	1
BP	GO:0034214	protein hexamerization	1/88	9/18986	0.111111111111111	23.9722222222222	4.70380380619336	0.0409583304784747	0.146045329029818	0.105919569202938	MAT2A	1
BP	GO:0034285	response to disaccharide	1/88	9/18986	0.111111111111111	23.9722222222222	4.70380380619336	0.0409583304784747	0.146045329029818	0.105919569202938	PNPLA3	1
BP	GO:0035733	hepatic stellate cell activation	1/88	9/18986	0.111111111111111	23.9722222222222	4.70380380619336	0.0409583304784747	0.146045329029818	0.105919569202938	AKAP12	1
BP	GO:0046950	cellular ketone body metabolic process	1/88	9/18986	0.111111111111111	23.9722222222222	4.70380380619336	0.0409583304784747	0.146045329029818	0.105919569202938	AACS	1
BP	GO:0048170	positive regulation of long-term neuronal synaptic plasticity	1/88	9/18986	0.111111111111111	23.9722222222222	4.70380380619336	0.0409583304784747	0.146045329029818	0.105919569202938	EPHB2	1
BP	GO:0060363	cranial suture morphogenesis	1/88	9/18986	0.111111111111111	23.9722222222222	4.70380380619336	0.0409583304784747	0.146045329029818	0.105919569202938	INSIG1	1
BP	GO:0060613	fat pad development	1/88	9/18986	0.111111111111111	23.9722222222222	4.70380380619336	0.0409583304784747	0.146045329029818	0.105919569202938	DGAT2	1
BP	GO:0061179	negative regulation of insulin secretion involved in cellular response to glucose stimulus	1/88	9/18986	0.111111111111111	23.9722222222222	4.70380380619336	0.0409583304784747	0.146045329029818	0.105919569202938	PDE8B	1
BP	GO:0070508	cholesterol import	1/88	9/18986	0.111111111111111	23.9722222222222	4.70380380619336	0.0409583304784747	0.146045329029818	0.105919569202938	LDLR	1
BP	GO:0080144	intracellular amino acid homeostasis	1/88	9/18986	0.111111111111111	23.9722222222222	4.70380380619336	0.0409583304784747	0.146045329029818	0.105919569202938	ACACB	1
BP	GO:0090118	receptor-mediated endocytosis involved in cholesterol transport	1/88	9/18986	0.111111111111111	23.9722222222222	4.70380380619336	0.0409583304784747	0.146045329029818	0.105919569202938	LDLR	1
BP	GO:0097680	double-strand break repair via classical nonhomologous end joining	1/88	9/18986	0.111111111111111	23.9722222222222	4.70380380619336	0.0409583304784747	0.146045329029818	0.105919569202938	UVRAG	1
BP	GO:1904587	response to glycoprotein	1/88	9/18986	0.111111111111111	23.9722222222222	4.70380380619336	0.0409583304784747	0.146045329029818	0.105919569202938	MAN1A1	1
BP	GO:1904749	regulation of protein localization to nucleolus	1/88	9/18986	0.111111111111111	23.9722222222222	4.70380380619336	0.0409583304784747	0.146045329029818	0.105919569202938	GLUL	1
BP	GO:0051147	regulation of muscle cell differentiation	3/88	166/18986	0.0180722891566265	3.89909638554217	2.56003323480987	0.0419923578628791	0.149253987611671	0.108246653108784	IGF1/OLFM2/LAMB1	3
BP	GO:0070665	positive regulation of leukocyte proliferation	3/88	166/18986	0.0180722891566265	3.89909638554217	2.56003323480987	0.0419923578628791	0.149253987611671	0.108246653108784	IGF1/GPAM/EPHB2	3
BP	GO:0045600	positive regulation of fat cell differentiation	2/88	71/18986	0.028169014084507	6.07746478873239	2.92490413436762	0.0429450910856539	0.152396854331069	0.110526021378842	LPL/PPARG	2
BP	GO:1903039	positive regulation of leukocyte cell-cell adhesion	4/88	284/18986	0.0140845070422535	3.0387323943662	2.36218594896719	0.0430546722034168	0.152542429383125	0.110631599879045	IGF1/GPAM/VSIR/HLA-DRB5	4
BP	GO:0007156	homophilic cell adhesion via plasma membrane adhesion molecules	3/88	168/18986	0.0178571428571429	3.85267857142857	2.5343084000849	0.0432555722684848	0.153010569630173	0.110971119216111	CDH23/CADM1/FAT3	3
BP	GO:0090596	sensory organ morphogenesis	4/88	285/18986	0.0140350877192982	3.0280701754386	2.35402845279664	0.0435183791937466	0.153695863025534	0.11146812916293	CDH23/INSIG1/FAT3/EPHB2	4
BP	GO:0007605	sensory perception of sound	3/88	169/18986	0.0177514792899408	3.82988165680473	2.52159391867936	0.043894294916614	0.154240367090223	0.111863031460348	KCNE1/SLC1A3/CDH23	3
BP	GO:0002246	wound healing involved in inflammatory response	1/88	10/18986	0.1	21.575	4.44095346634547	0.0454055912108295	0.154240367090223	0.111863031460348	PPARG	1
BP	GO:0006655	phosphatidylglycerol biosynthetic process	1/88	10/18986	0.1	21.575	4.44095346634547	0.0454055912108295	0.154240367090223	0.111863031460348	GPAM	1
BP	GO:0006924	activation-induced cell death of T cells	1/88	10/18986	0.1	21.575	4.44095346634547	0.0454055912108295	0.154240367090223	0.111863031460348	GPAM	1
BP	GO:0009750	response to fructose	1/88	10/18986	0.1	21.575	4.44095346634547	0.0454055912108295	0.154240367090223	0.111863031460348	SLC2A5	1
BP	GO:0010496	intercellular transport	1/88	10/18986	0.1	21.575	4.44095346634547	0.0454055912108295	0.154240367090223	0.111863031460348	EPHB2	1
BP	GO:0010738	regulation of protein kinase A signaling	1/88	10/18986	0.1	21.575	4.44095346634547	0.0454055912108295	0.154240367090223	0.111863031460348	AKAP12	1
BP	GO:0015911	long-chain fatty acid import across plasma membrane	1/88	10/18986	0.1	21.575	4.44095346634547	0.0454055912108295	0.154240367090223	0.111863031460348	ACSL1	1
BP	GO:0032353	negative regulation of hormone biosynthetic process	1/88	10/18986	0.1	21.575	4.44095346634547	0.0454055912108295	0.154240367090223	0.111863031460348	PDE8B	1
BP	GO:0033212	iron import into cell	1/88	10/18986	0.1	21.575	4.44095346634547	0.0454055912108295	0.154240367090223	0.111863031460348	CYBRD1	1
BP	GO:0035356	intracellular triglyceride homeostasis	1/88	10/18986	0.1	21.575	4.44095346634547	0.0454055912108295	0.154240367090223	0.111863031460348	DGAT2	1
BP	GO:0035646	endosome to melanosome transport	1/88	10/18986	0.1	21.575	4.44095346634547	0.0454055912108295	0.154240367090223	0.111863031460348	CD63	1
BP	GO:0036109	alpha-linolenic acid metabolic process	1/88	10/18986	0.1	21.575	4.44095346634547	0.0454055912108295	0.154240367090223	0.111863031460348	ELOVL5	1
BP	GO:0042996	regulation of Golgi to plasma membrane protein transport	1/88	10/18986	0.1	21.575	4.44095346634547	0.0454055912108295	0.154240367090223	0.111863031460348	ACSL3	1
BP	GO:0043485	endosome to pigment granule transport	1/88	10/18986	0.1	21.575	4.44095346634547	0.0454055912108295	0.154240367090223	0.111863031460348	CD63	1
BP	GO:0048757	pigment granule maturation	1/88	10/18986	0.1	21.575	4.44095346634547	0.0454055912108295	0.154240367090223	0.111863031460348	CD63	1
BP	GO:0051409	response to nitrosative stress	1/88	10/18986	0.1	21.575	4.44095346634547	0.0454055912108295	0.154240367090223	0.111863031460348	DNAJA1	1
BP	GO:0061299	retina vasculature morphogenesis in camera-type eye	1/88	10/18986	0.1	21.575	4.44095346634547	0.0454055912108295	0.154240367090223	0.111863031460348	CLIC4	1
BP	GO:0070862	negative regulation of protein exit from endoplasmic reticulum	1/88	10/18986	0.1	21.575	4.44095346634547	0.0454055912108295	0.154240367090223	0.111863031460348	INSIG1	1
BP	GO:0070922	RISC complex assembly	1/88	10/18986	0.1	21.575	4.44095346634547	0.0454055912108295	0.154240367090223	0.111863031460348	AGO4	1
BP	GO:0071314	cellular response to cocaine	1/88	10/18986	0.1	21.575	4.44095346634547	0.0454055912108295	0.154240367090223	0.111863031460348	SLC1A3	1
BP	GO:0097104	postsynaptic membrane assembly	1/88	10/18986	0.1	21.575	4.44095346634547	0.0454055912108295	0.154240367090223	0.111863031460348	EPHB2	1
BP	GO:0099566	regulation of postsynaptic cytosolic calcium ion concentration	1/88	10/18986	0.1	21.575	4.44095346634547	0.0454055912108295	0.154240367090223	0.111863031460348	ITPR1	1
BP	GO:1902224	ketone body metabolic process	1/88	10/18986	0.1	21.575	4.44095346634547	0.0454055912108295	0.154240367090223	0.111863031460348	AACS	1
BP	GO:2000822	regulation of behavioral fear response	1/88	10/18986	0.1	21.575	4.44095346634547	0.0454055912108295	0.154240367090223	0.111863031460348	EPHB2	1
BP	GO:0006635	fatty acid beta-oxidation	2/88	74/18986	0.027027027027027	5.83108108108108	2.84138557389079	0.0462665843365451	0.155974469922444	0.113120691846768	ACACB/ABCD2	2
BP	GO:0008652	amino acid biosynthetic process	2/88	74/18986	0.027027027027027	5.83108108108108	2.84138557389079	0.0462665843365451	0.155974469922444	0.113120691846768	SLC1A3/GLUL	2
BP	GO:0042490	mechanoreceptor differentiation	2/88	74/18986	0.027027027027027	5.83108108108108	2.84138557389079	0.0462665843365451	0.155974469922444	0.113120691846768	CDH23/CECR2	2
BP	GO:0060420	regulation of heart growth	2/88	74/18986	0.027027027027027	5.83108108108108	2.84138557389079	0.0462665843365451	0.155974469922444	0.113120691846768	IGF1/ACACB	2
BP	GO:1903053	regulation of extracellular matrix organization	2/88	74/18986	0.027027027027027	5.83108108108108	2.84138557389079	0.0462665843365451	0.155974469922444	0.113120691846768	LAMB1/PPARG	2
BP	GO:0015850	organic hydroxy compound transport	4/88	292/18986	0.0136986301369863	2.95547945205479	2.29790609903136	0.0468434888375441	0.15768042763016	0.114357939944192	LDLR/SLC16A7/ACACB/PPARG	4
BP	GO:0015698	inorganic anion transport	3/88	174/18986	0.0172413793103448	3.7198275862069	2.45944563974109	0.0471586329233472	0.15826238047428	0.114780002018721	SLC1A3/SLC4A4/CLIC4	3
BP	GO:0060041	retina development in camera-type eye	3/88	174/18986	0.0172413793103448	3.7198275862069	2.45944563974109	0.0471586329233472	0.15826238047428	0.114780002018721	FAT3/VSTM4/CLIC4	3
BP	GO:0032414	positive regulation of ion transmembrane transporter activity	2/88	75/18986	0.0266666666666667	5.75333333333333	2.81455908232657	0.0473942178975715	0.15857463883022	0.115006467806849	EPHB2/AKAP9	2
BP	GO:1903578	regulation of ATP metabolic process	2/88	75/18986	0.0266666666666667	5.75333333333333	2.81455908232657	0.0473942178975715	0.15857463883022	0.115006467806849	IGF1/SLC4A4	2
BP	GO:0050709	negative regulation of protein secretion	2/88	76/18986	0.0263157894736842	5.67763157894737	2.78821178808226	0.048531892405597	0.160227209355115	0.116204996778896	PDE8B/CYP51A1	2
BP	GO:0001508	action potential	3/88	177/18986	0.0169491525423729	3.65677966101695	2.42324894484209	0.0491734085016492	0.160227209355115	0.116204996778896	KCNE1/AKAP9/NEDD4L	3
BP	GO:0006820	monoatomic anion transport	3/88	177/18986	0.0169491525423729	3.65677966101695	2.42324894484209	0.0491734085016492	0.160227209355115	0.116204996778896	SLC1A3/SLC4A4/CLIC4	3
BP	GO:0046651	lymphocyte proliferation	4/88	297/18986	0.0134680134680135	2.90572390572391	2.25883177849221	0.0493032930203472	0.160227209355115	0.116204996778896	IGF1/GPAM/VSIR/EPHB2	4
BP	GO:0046470	phosphatidylcholine metabolic process	2/88	77/18986	0.025974025974026	5.6038961038961	2.76232841267375	0.0496794929382038	0.160227209355115	0.116204996778896	LDLR/ACSL3	2
BP	GO:1903533	regulation of protein targeting	2/88	77/18986	0.025974025974026	5.6038961038961	2.76232841267375	0.0496794929382038	0.160227209355115	0.116204996778896	STOM/KCNE1	2
BP	GO:1904377	positive regulation of protein localization to cell periphery	2/88	77/18986	0.025974025974026	5.6038961038961	2.76232841267375	0.0496794929382038	0.160227209355115	0.116204996778896	ACSL3/EPHB2	2
BP	GO:0006107	oxaloacetate metabolic process	1/88	11/18986	0.0909090909090909	19.6136363636364	4.21381427508054	0.0498324624151638	0.160227209355115	0.116204996778896	ACLY	1
BP	GO:0006703	estrogen biosynthetic process	1/88	11/18986	0.0909090909090909	19.6136363636364	4.21381427508054	0.0498324624151638	0.160227209355115	0.116204996778896	HSD17B12	1
BP	GO:0010887	negative regulation of cholesterol storage	1/88	11/18986	0.0909090909090909	19.6136363636364	4.21381427508054	0.0498324624151638	0.160227209355115	0.116204996778896	PPARG	1
BP	GO:0014745	negative regulation of muscle adaptation	1/88	11/18986	0.0909090909090909	19.6136363636364	4.21381427508054	0.0498324624151638	0.160227209355115	0.116204996778896	PPARG	1
BP	GO:0021548	pons development	1/88	11/18986	0.0909090909090909	19.6136363636364	4.21381427508054	0.0498324624151638	0.160227209355115	0.116204996778896	KCNE1	1
BP	GO:0030223	neutrophil differentiation	1/88	11/18986	0.0909090909090909	19.6136363636364	4.21381427508054	0.0498324624151638	0.160227209355115	0.116204996778896	FASN	1
BP	GO:0031915	positive regulation of synaptic plasticity	1/88	11/18986	0.0909090909090909	19.6136363636364	4.21381427508054	0.0498324624151638	0.160227209355115	0.116204996778896	EPHB2	1
BP	GO:0032000	positive regulation of fatty acid beta-oxidation	1/88	11/18986	0.0909090909090909	19.6136363636364	4.21381427508054	0.0498324624151638	0.160227209355115	0.116204996778896	ABCD2	1
BP	GO:0038130	ERBB4 signaling pathway	1/88	11/18986	0.0909090909090909	19.6136363636364	4.21381427508054	0.0498324624151638	0.160227209355115	0.116204996778896	CADM1	1
BP	GO:0044829	positive regulation by host of viral genome replication	1/88	11/18986	0.0909090909090909	19.6136363636364	4.21381427508054	0.0498324624151638	0.160227209355115	0.116204996778896	STOM	1
BP	GO:0070778	L-aspartate transmembrane transport	1/88	11/18986	0.0909090909090909	19.6136363636364	4.21381427508054	0.0498324624151638	0.160227209355115	0.116204996778896	SLC1A3	1
BP	GO:0071073	positive regulation of phospholipid biosynthetic process	1/88	11/18986	0.0909090909090909	19.6136363636364	4.21381427508054	0.0498324624151638	0.160227209355115	0.116204996778896	ACSL3	1
BP	GO:0072584	caveolin-mediated endocytosis	1/88	11/18986	0.0909090909090909	19.6136363636364	4.21381427508054	0.0498324624151638	0.160227209355115	0.116204996778896	NEDD4L	1
BP	GO:0090557	establishment of endothelial intestinal barrier	1/88	11/18986	0.0909090909090909	19.6136363636364	4.21381427508054	0.0498324624151638	0.160227209355115	0.116204996778896	FASN	1
BP	GO:0110011	regulation of basement membrane organization	1/88	11/18986	0.0909090909090909	19.6136363636364	4.21381427508054	0.0498324624151638	0.160227209355115	0.116204996778896	LAMB1	1
BP	GO:1900222	negative regulation of amyloid-beta clearance	1/88	11/18986	0.0909090909090909	19.6136363636364	4.21381427508054	0.0498324624151638	0.160227209355115	0.116204996778896	CYP51A1	1
BP	GO:1902260	negative regulation of delayed rectifier potassium channel activity	1/88	11/18986	0.0909090909090909	19.6136363636364	4.21381427508054	0.0498324624151638	0.160227209355115	0.116204996778896	KCNE1	1
BP	GO:1902855	regulation of non-motile cilium assembly	1/88	11/18986	0.0909090909090909	19.6136363636364	4.21381427508054	0.0498324624151638	0.160227209355115	0.116204996778896	SEPTIN9	1
BP	GO:1903365	regulation of fear response	1/88	11/18986	0.0909090909090909	19.6136363636364	4.21381427508054	0.0498324624151638	0.160227209355115	0.116204996778896	EPHB2	1
BP	GO:2000650	negative regulation of sodium ion transmembrane transporter activity	1/88	11/18986	0.0909090909090909	19.6136363636364	4.21381427508054	0.0498324624151638	0.160227209355115	0.116204996778896	NEDD4L	1
BP	GO:0051056	regulation of small GTPase mediated signal transduction	4/88	300/18986	0.0133333333333333	2.87666666666667	2.23577610206803	0.0508130033706997	0.162985755788196	0.118205636249937	IGF1/SPRY4/ARHGAP20/EPHB2	4
BP	GO:0032890	regulation of organic acid transport	2/88	78/18986	0.0256410256410256	5.53205128205128	2.73689435897749	0.0508369054009025	0.162985755788196	0.118205636249937	MAP2K6/ACSL1	2
BP	GO:0016052	carbohydrate catabolic process	3/88	180/18986	0.0166666666666667	3.59583333333333	2.3878308349199	0.051229921039574	0.16400945944324	0.118948078687871	IGF1/PFKFB3/SLC4A4	3
BP	GO:0032720	negative regulation of tumor necrosis factor production	2/88	79/18986	0.0253164556962025	5.4620253164557	2.7118956724989	0.0520040165220711	0.16577211570431	0.120226447486556	IGF1/VSIR	2
BP	GO:0046323	D-glucose import	2/88	79/18986	0.0253164556962025	5.4620253164557	2.7118956724989	0.0520040165220711	0.16577211570431	0.120226447486556	IGF1/ACACB	2
BP	GO:0070373	negative regulation of ERK1 and ERK2 cascade	2/88	79/18986	0.0253164556962025	5.4620253164557	2.7118956724989	0.0520040165220711	0.16577211570431	0.120226447486556	SPRY4/EPHB2	2
BP	GO:0042129	regulation of T cell proliferation	3/88	182/18986	0.0164835164835165	3.55631868131868	2.36463591231798	0.052623949776388	0.16593459638674	0.120344286817681	IGF1/GPAM/VSIR	3
BP	GO:0002534	cytokine production involved in inflammatory response	2/88	80/18986	0.025	5.39375	2.68731900530301	0.0531807138479223	0.16593459638674	0.120344286817681	ABCD2/EPHB2	2
BP	GO:1900015	regulation of cytokine production involved in inflammatory response	2/88	80/18986	0.025	5.39375	2.68731900530301	0.0531807138479223	0.16593459638674	0.120344286817681	ABCD2/EPHB2	2
BP	GO:0032943	mononuclear cell proliferation	4/88	305/18986	0.0131147540983607	2.82950819672131	2.19797593692593	0.0533854389838967	0.16593459638674	0.120344286817681	IGF1/GPAM/VSIR/EPHB2	4
BP	GO:0008611	ether lipid biosynthetic process	1/88	12/18986	0.0833333333333333	17.9791666666667	4.01482168075669	0.0542390365025142	0.16593459638674	0.120344286817681	FASN	1
BP	GO:0031223	auditory behavior	1/88	12/18986	0.0833333333333333	17.9791666666667	4.01482168075669	0.0542390365025142	0.16593459638674	0.120344286817681	SLC1A3	1
BP	GO:0032351	negative regulation of hormone metabolic process	1/88	12/18986	0.0833333333333333	17.9791666666667	4.01482168075669	0.0542390365025142	0.16593459638674	0.120344286817681	PDE8B	1
BP	GO:0034350	regulation of glial cell apoptotic process	1/88	12/18986	0.0833333333333333	17.9791666666667	4.01482168075669	0.0542390365025142	0.16593459638674	0.120344286817681	AKAP12	1
BP	GO:0034370	triglyceride-rich lipoprotein particle remodeling	1/88	12/18986	0.0833333333333333	17.9791666666667	4.01482168075669	0.0542390365025142	0.16593459638674	0.120344286817681	LPL	1
BP	GO:0034372	very-low-density lipoprotein particle remodeling	1/88	12/18986	0.0833333333333333	17.9791666666667	4.01482168075669	0.0542390365025142	0.16593459638674	0.120344286817681	LPL	1
BP	GO:0034379	very-low-density lipoprotein particle assembly	1/88	12/18986	0.0833333333333333	17.9791666666667	4.01482168075669	0.0542390365025142	0.16593459638674	0.120344286817681	ACSL3	1
BP	GO:0043476	pigment accumulation	1/88	12/18986	0.0833333333333333	17.9791666666667	4.01482168075669	0.0542390365025142	0.16593459638674	0.120344286817681	CD63	1
BP	GO:0043482	cellular pigment accumulation	1/88	12/18986	0.0833333333333333	17.9791666666667	4.01482168075669	0.0542390365025142	0.16593459638674	0.120344286817681	CD63	1
BP	GO:0043508	negative regulation of JUN kinase activity	1/88	12/18986	0.0833333333333333	17.9791666666667	4.01482168075669	0.0542390365025142	0.16593459638674	0.120344286817681	DNAJA1	1
BP	GO:0043696	dedifferentiation	1/88	12/18986	0.0833333333333333	17.9791666666667	4.01482168075669	0.0542390365025142	0.16593459638674	0.120344286817681	OLFM2	1
BP	GO:0043697	cell dedifferentiation	1/88	12/18986	0.0833333333333333	17.9791666666667	4.01482168075669	0.0542390365025142	0.16593459638674	0.120344286817681	OLFM2	1
BP	GO:0046504	glycerol ether biosynthetic process	1/88	12/18986	0.0833333333333333	17.9791666666667	4.01482168075669	0.0542390365025142	0.16593459638674	0.120344286817681	FASN	1
BP	GO:0070528	protein kinase C signaling	1/88	12/18986	0.0833333333333333	17.9791666666667	4.01482168075669	0.0542390365025142	0.16593459638674	0.120344286817681	AKAP12	1
BP	GO:0090677	reversible differentiation	1/88	12/18986	0.0833333333333333	17.9791666666667	4.01482168075669	0.0542390365025142	0.16593459638674	0.120344286817681	OLFM2	1
BP	GO:0099519	dense core granule cytoskeletal transport	1/88	12/18986	0.0833333333333333	17.9791666666667	4.01482168075669	0.0542390365025142	0.16593459638674	0.120344286817681	SYBU	1
BP	GO:1901202	negative regulation of extracellular matrix assembly	1/88	12/18986	0.0833333333333333	17.9791666666667	4.01482168075669	0.0542390365025142	0.16593459638674	0.120344286817681	PPARG	1
BP	GO:1901950	dense core granule transport	1/88	12/18986	0.0833333333333333	17.9791666666667	4.01482168075669	0.0542390365025142	0.16593459638674	0.120344286817681	SYBU	1
BP	GO:1905165	regulation of lysosomal protein catabolic process	1/88	12/18986	0.0833333333333333	17.9791666666667	4.01482168075669	0.0542390365025142	0.16593459638674	0.120344286817681	LDLR	1
BP	GO:1905461	positive regulation of vascular associated smooth muscle cell apoptotic process	1/88	12/18986	0.0833333333333333	17.9791666666667	4.01482168075669	0.0542390365025142	0.16593459638674	0.120344286817681	PPARG	1
BP	GO:1990535	neuron projection maintenance	1/88	12/18986	0.0833333333333333	17.9791666666667	4.01482168075669	0.0542390365025142	0.16593459638674	0.120344286817681	ABCD2	1
BP	GO:2000009	negative regulation of protein localization to cell surface	1/88	12/18986	0.0833333333333333	17.9791666666667	4.01482168075669	0.0542390365025142	0.16593459638674	0.120344286817681	NEDD4L	1
BP	GO:2000343	positive regulation of chemokine (C-X-C motif) ligand 2 production	1/88	12/18986	0.0833333333333333	17.9791666666667	4.01482168075669	0.0542390365025142	0.16593459638674	0.120344286817681	LPL	1
BP	GO:2000562	negative regulation of CD4-positive, alpha-beta T cell proliferation	1/88	12/18986	0.0833333333333333	17.9791666666667	4.01482168075669	0.0542390365025142	0.16593459638674	0.120344286817681	VSIR	1
BP	GO:2000644	regulation of receptor catabolic process	1/88	12/18986	0.0833333333333333	17.9791666666667	4.01482168075669	0.0542390365025142	0.16593459638674	0.120344286817681	MYLIP	1
BP	GO:0002260	lymphocyte homeostasis	2/88	81/18986	0.0246913580246914	5.32716049382716	2.66315158239352	0.0543668857374982	0.16593459638674	0.120344286817681	GPAM/CHST3	2
BP	GO:1903556	negative regulation of tumor necrosis factor superfamily cytokine production	2/88	81/18986	0.0246913580246914	5.32716049382716	2.66315158239352	0.0543668857374982	0.16593459638674	0.120344286817681	IGF1/VSIR	2
BP	GO:0070972	protein localization to endoplasmic reticulum	2/88	83/18986	0.0240963855421687	5.19879518072289	2.61599604801967	0.056767210678309	0.173000977794981	0.125469189336348	INSIG1/MAN1A1	2
BP	GO:0031345	negative regulation of cell projection organization	3/88	188/18986	0.0159574468085106	3.44281914893617	2.2969584126952	0.0569153778633375	0.173000977794981	0.125469189336348	FAT3/EPHB2/MYLIP	3
BP	GO:0035725	sodium ion transmembrane transport	3/88	188/18986	0.0159574468085106	3.44281914893617	2.2969584126952	0.0569153778633375	0.173000977794981	0.125469189336348	SLC24A3/SLC4A4/NEDD4L	3
BP	GO:0001523	retinoid metabolic process	2/88	84/18986	0.0238095238095238	5.13690476190476	2.59298497918328	0.057981144467125	0.174854594062463	0.126813527000713	LIPE/DGAT2	2
BP	GO:0032411	positive regulation of transporter activity	2/88	84/18986	0.0238095238095238	5.13690476190476	2.59298497918328	0.057981144467125	0.174854594062463	0.126813527000713	EPHB2/AKAP9	2
BP	GO:0008217	regulation of blood pressure	3/88	190/18986	0.0157894736842105	3.40657894736842	2.27500790467694	0.0583819361988588	0.174854594062463	0.126813527000713	PPARG/SLC2A5/PCSK5	3
BP	GO:0001886	endothelial cell morphogenesis	1/88	13/18986	0.0769230769230769	16.5961538461538	3.83848544231537	0.0586254054699316	0.174854594062463	0.126813527000713	CLIC4	1
BP	GO:0008063	Toll signaling pathway	1/88	13/18986	0.0769230769230769	16.5961538461538	3.83848544231537	0.0586254054699316	0.174854594062463	0.126813527000713	IRAK2	1
BP	GO:0016024	CDP-diacylglycerol biosynthetic process	1/88	13/18986	0.0769230769230769	16.5961538461538	3.83848544231537	0.0586254054699316	0.174854594062463	0.126813527000713	GPAM	1
BP	GO:0035437	maintenance of protein localization in endoplasmic reticulum	1/88	13/18986	0.0769230769230769	16.5961538461538	3.83848544231537	0.0586254054699316	0.174854594062463	0.126813527000713	INSIG1	1
BP	GO:0042045	epithelial fluid transport	1/88	13/18986	0.0769230769230769	16.5961538461538	3.83848544231537	0.0586254054699316	0.174854594062463	0.126813527000713	ITPR1	1
BP	GO:0043568	positive regulation of insulin-like growth factor receptor signaling pathway	1/88	13/18986	0.0769230769230769	16.5961538461538	3.83848544231537	0.0586254054699316	0.174854594062463	0.126813527000713	IGF1	1
BP	GO:0046341	CDP-diacylglycerol metabolic process	1/88	13/18986	0.0769230769230769	16.5961538461538	3.83848544231537	0.0586254054699316	0.174854594062463	0.126813527000713	GPAM	1
BP	GO:0071679	commissural neuron axon guidance	1/88	13/18986	0.0769230769230769	16.5961538461538	3.83848544231537	0.0586254054699316	0.174854594062463	0.126813527000713	EPHB2	1
BP	GO:0097384	cellular lipid biosynthetic process	1/88	13/18986	0.0769230769230769	16.5961538461538	3.83848544231537	0.0586254054699316	0.174854594062463	0.126813527000713	FASN	1
BP	GO:1901503	ether biosynthetic process	1/88	13/18986	0.0769230769230769	16.5961538461538	3.83848544231537	0.0586254054699316	0.174854594062463	0.126813527000713	FASN	1
BP	GO:2000310	regulation of NMDA receptor activity	1/88	13/18986	0.0769230769230769	16.5961538461538	3.83848544231537	0.0586254054699316	0.174854594062463	0.126813527000713	EPHB2	1
BP	GO:0030258	lipid modification	3/88	191/18986	0.0157068062827225	3.38874345549738	2.26414242917471	0.0591219172001336	0.17609941870187	0.127716337726773	ADIPOR2/ACACB/ABCD2	3
BP	GO:0000910	cytokinesis	3/88	192/18986	0.015625	3.37109	2.25334890986103	0.0598663467261575	0.17807837094345	0.12915157547312	CECR2/UVRAG/SEPTIN9	3
BP	GO:1904062	regulation of monoatomic cation transmembrane transport	4/88	318/18986	0.0125786163522013	2.71383647798742	2.10316216630778	0.0604011858047066	0.179054764008484	0.1298597058427	CD63/KCNE1/AKAP9/NEDD4L	4
BP	GO:0001570	vasculogenesis	2/88	86/18986	0.0232558139534884	5.01744186046512	2.5480423296334	0.060436012481066	0.179054764008484	0.1298597058427	MYO18B/TIPARP	2
BP	GO:0150076	neuroinflammatory response	2/88	86/18986	0.0232558139534884	5.01744186046512	2.5480423296334	0.060436012481066	0.179054764008484	0.1298597058427	IGF1/LDLR	2
BP	GO:0006109	regulation of carbohydrate metabolic process	3/88	193/18986	0.0155440414507772	3.35362694300518	2.24262644523524	0.0606152100656491	0.17934686488839	0.130071552394513	IGF1/ACACB/SLC4A4	3
BP	GO:0001503	ossification	5/88	456/18986	0.0109649122807018	2.3656798245614	2.01433787955757	0.0607356289874793	0.179464507964331	0.130156873191872	IGF1/MAP2K6/FASN/SLC24A3/PPARG	5
BP	GO:0045913	positive regulation of carbohydrate metabolic process	2/88	87/18986	0.0229885057471264	4.95977011494253	2.52609047864965	0.0616767321877617	0.180847026461489	0.131159546571479	IGF1/SLC4A4	2
BP	GO:0044403	biological process involved in symbiotic interaction	4/88	322/18986	0.0124223602484472	2.68012422360248	2.07494065884017	0.0626543913587201	0.180847026461489	0.131159546571479	LDLR/STOM/FASN/UVRAG	4
BP	GO:0050954	sensory perception of mechanical stimulus	3/88	196/18986	0.0153061224489796	3.30229591836735	2.21087660278773	0.0628882536545463	0.180847026461489	0.131159546571479	KCNE1/SLC1A3/CDH23	3
BP	GO:0055013	cardiac muscle cell development	2/88	88/18986	0.0227272727272727	4.90340909090909	2.50447209711333	0.0629261673161492	0.180847026461489	0.131159546571479	IGF1/MYO18B	2
BP	GO:0071347	cellular response to interleukin-1	2/88	88/18986	0.0227272727272727	4.90340909090909	2.50447209711333	0.0629261673161492	0.180847026461489	0.131159546571479	IRAK2/AKAP12	2
BP	GO:0006000	fructose metabolic process	1/88	14/18986	0.0714285714285714	15.4107142857143	3.68071068604957	0.0629916609023166	0.180847026461489	0.131159546571479	PFKFB3	1
BP	GO:0006465	signal peptide processing	1/88	14/18986	0.0714285714285714	15.4107142857143	3.68071068604957	0.0629916609023166	0.180847026461489	0.131159546571479	PCSK5	1
BP	GO:0007638	mechanosensory behavior	1/88	14/18986	0.0714285714285714	15.4107142857143	3.68071068604957	0.0629916609023166	0.180847026461489	0.131159546571479	SLC1A3	1
BP	GO:0009214	cyclic nucleotide catabolic process	1/88	14/18986	0.0714285714285714	15.4107142857143	3.68071068604957	0.0629916609023166	0.180847026461489	0.131159546571479	PDE8B	1
BP	GO:0010745	negative regulation of macrophage derived foam cell differentiation	1/88	14/18986	0.0714285714285714	15.4107142857143	3.68071068604957	0.0629916609023166	0.180847026461489	0.131159546571479	PPARG	1
BP	GO:0010867	positive regulation of triglyceride biosynthetic process	1/88	14/18986	0.0714285714285714	15.4107142857143	3.68071068604957	0.0629916609023166	0.180847026461489	0.131159546571479	LDLR	1
BP	GO:0032308	positive regulation of prostaglandin secretion	1/88	14/18986	0.0714285714285714	15.4107142857143	3.68071068604957	0.0629916609023166	0.180847026461489	0.131159546571479	MAP2K6	1
BP	GO:0035630	bone mineralization involved in bone maturation	1/88	14/18986	0.0714285714285714	15.4107142857143	3.68071068604957	0.0629916609023166	0.180847026461489	0.131159546571479	IGF1	1
BP	GO:0046322	negative regulation of fatty acid oxidation	1/88	14/18986	0.0714285714285714	15.4107142857143	3.68071068604957	0.0629916609023166	0.180847026461489	0.131159546571479	ACACB	1
BP	GO:0046500	S-adenosylmethionine metabolic process	1/88	14/18986	0.0714285714285714	15.4107142857143	3.68071068604957	0.0629916609023166	0.180847026461489	0.131159546571479	MAT2A	1
BP	GO:0051645	Golgi localization	1/88	14/18986	0.0714285714285714	15.4107142857143	3.68071068604957	0.0629916609023166	0.180847026461489	0.131159546571479	UVRAG	1
BP	GO:1900025	negative regulation of substrate adhesion-dependent cell spreading	1/88	14/18986	0.0714285714285714	15.4107142857143	3.68071068604957	0.0629916609023166	0.180847026461489	0.131159546571479	SPRY4	1
BP	GO:1902306	negative regulation of sodium ion transmembrane transport	1/88	14/18986	0.0714285714285714	15.4107142857143	3.68071068604957	0.0629916609023166	0.180847026461489	0.131159546571479	NEDD4L	1
BP	GO:1903845	negative regulation of cellular response to transforming growth factor beta stimulus	1/88	14/18986	0.0714285714285714	15.4107142857143	3.68071068604957	0.0629916609023166	0.180847026461489	0.131159546571479	PPARG	1
BP	GO:1904350	regulation of protein catabolic process in the vacuole	1/88	14/18986	0.0714285714285714	15.4107142857143	3.68071068604957	0.0629916609023166	0.180847026461489	0.131159546571479	LDLR	1
BP	GO:1905907	negative regulation of amyloid fibril formation	1/88	14/18986	0.0714285714285714	15.4107142857143	3.68071068604957	0.0629916609023166	0.180847026461489	0.131159546571479	LDLR	1
BP	GO:2001279	regulation of unsaturated fatty acid biosynthetic process	1/88	14/18986	0.0714285714285714	15.4107142857143	3.68071068604957	0.0629916609023166	0.180847026461489	0.131159546571479	ABCD2	1
BP	GO:0019058	viral life cycle	4/88	323/18986	0.0123839009287926	2.67183	2.06795214829514	0.0632245974922557	0.181281867809625	0.131474915837802	LDLR/STOM/UVRAG/PCSK5	4
BP	GO:0070374	positive regulation of ERK1 and ERK2 cascade	3/88	197/18986	0.0152284263959391	3.28553299492386	2.20042965712926	0.0636547022221058	0.182280196195863	0.132198954828271	IGF1/PDE8B/AKAP12	3
BP	GO:0006029	proteoglycan metabolic process	2/88	89/18986	0.0224719101123595	4.84831460674157	2.48317802026404	0.0641842125510641	0.18308958067451	0.132785961998355	IGF1/CHST3	2
BP	GO:0009791	post-embryonic development	2/88	89/18986	0.0224719101123595	4.84831460674157	2.48317802026404	0.0641842125510641	0.18308958067451	0.132785961998355	TIPARP/ITPR1	2
BP	GO:0016101	diterpenoid metabolic process	2/88	89/18986	0.0224719101123595	4.84831460674157	2.48317802026404	0.0641842125510641	0.18308958067451	0.132785961998355	LIPE/DGAT2	2
BP	GO:0048638	regulation of developmental growth	4/88	325/18986	0.0123076923076923	2.65538461538462	2.05405398316627	0.0643732718457914	0.183393764221365	0.133006571520451	IGF1/GPAM/ACACB/NEDD4L	4
BP	GO:0051453	regulation of intracellular pH	2/88	90/18986	0.0222222222222222	4.79444444444445	2.46219943688639	0.0654507633463712	0.186224998012373	0.135059927594544	SLC4A4/CLIC4	2
BP	GO:0042886	amide transport	4/88	328/18986	0.0121951219512195	2.63109756097561	2.0334009882028	0.0661168852069074	0.187283517615864	0.135827620345414	AACS/PDE8B/ITPR1/SYBU	4
BP	GO:0010469	regulation of signaling receptor activity	2/88	91/18986	0.021978021978022	4.74175824175824	2.44152787188493	0.0667257159202322	0.187283517615864	0.135827620345414	PPARG/EPHB2	2
BP	GO:0051591	response to cAMP	2/88	91/18986	0.021978021978022	4.74175824175824	2.44152787188493	0.0667257159202322	0.187283517615864	0.135827620345414	KCNE1/AKAP9	2
BP	GO:0051851	modulation by host of symbiont process	2/88	91/18986	0.021978021978022	4.74175824175824	2.44152787188493	0.0667257159202322	0.187283517615864	0.135827620345414	STOM/FASN	2
BP	GO:0071230	cellular response to amino acid stimulus	2/88	91/18986	0.021978021978022	4.74175824175824	2.44152787188493	0.0667257159202322	0.187283517615864	0.135827620345414	PNPLA3/MAT2A	2
BP	GO:0009084	glutamine family amino acid biosynthetic process	1/88	15/18986	0.0666666666666667	14.3833333333333	3.53837230302863	0.0673378939742432	0.187283517615864	0.135827620345414	GLUL	1
BP	GO:0010763	positive regulation of fibroblast migration	1/88	15/18986	0.0666666666666667	14.3833333333333	3.53837230302863	0.0673378939742432	0.187283517615864	0.135827620345414	AKAP12	1
BP	GO:0032306	regulation of prostaglandin secretion	1/88	15/18986	0.0666666666666667	14.3833333333333	3.53837230302863	0.0673378939742432	0.187283517615864	0.135827620345414	MAP2K6	1
BP	GO:0032933	SREBP signaling pathway	1/88	15/18986	0.0666666666666667	14.3833333333333	3.53837230302863	0.0673378939742432	0.187283517615864	0.135827620345414	INSIG1	1
BP	GO:0046321	positive regulation of fatty acid oxidation	1/88	15/18986	0.0666666666666667	14.3833333333333	3.53837230302863	0.0673378939742432	0.187283517615864	0.135827620345414	ABCD2	1
BP	GO:0060330	regulation of response to type II interferon	1/88	15/18986	0.0666666666666667	14.3833333333333	3.53837230302863	0.0673378939742432	0.187283517615864	0.135827620345414	PPARG	1
BP	GO:0060334	regulation of type II interferon-mediated signaling pathway	1/88	15/18986	0.0666666666666667	14.3833333333333	3.53837230302863	0.0673378939742432	0.187283517615864	0.135827620345414	PPARG	1
BP	GO:0071468	cellular response to acidic pH	1/88	15/18986	0.0666666666666667	14.3833333333333	3.53837230302863	0.0673378939742432	0.187283517615864	0.135827620345414	KCNE1	1
BP	GO:0072537	fibroblast activation	1/88	15/18986	0.0666666666666667	14.3833333333333	3.53837230302863	0.0673378939742432	0.187283517615864	0.135827620345414	AKAP12	1
BP	GO:0090030	regulation of steroid hormone biosynthetic process	1/88	15/18986	0.0666666666666667	14.3833333333333	3.53837230302863	0.0673378939742432	0.187283517615864	0.135827620345414	PDE8B	1
BP	GO:1903358	regulation of Golgi organization	1/88	15/18986	0.0666666666666667	14.3833333333333	3.53837230302863	0.0673378939742432	0.187283517615864	0.135827620345414	AKAP9	1
BP	GO:1904936	interneuron migration	1/88	15/18986	0.0666666666666667	14.3833333333333	3.53837230302863	0.0673378939742432	0.187283517615864	0.135827620345414	FAT3	1
BP	GO:1905203	regulation of connective tissue replacement	1/88	15/18986	0.0666666666666667	14.3833333333333	3.53837230302863	0.0673378939742432	0.187283517615864	0.135827620345414	PPARG	1
BP	GO:0043410	positive regulation of MAPK cascade	5/88	472/18986	0.0105932203389831	2.28548728813559	1.9298669580755	0.0682765296227902	0.189608741611728	0.137513992142296	IGF1/MAP2K6/SH3RF3/PDE8B/AKAP12	5
BP	GO:0050728	negative regulation of inflammatory response	3/88	203/18986	0.0147783251231527	3.1884236453202	2.13912248501606	0.0683443643921824	0.189608741611728	0.137513992142296	IGF1/LDLR/PPARG	3
BP	GO:0050886	endocrine process	2/88	93/18986	0.021505376344086	4.63978494623656	2.40107347988943	0.0693004150695474	0.192021698044512	0.139263992005789	PPARG/PCSK5	2
BP	GO:0030641	regulation of cellular pH	2/88	94/18986	0.0212765957446809	4.59042553191489	2.38127524061576	0.0705999578606001	0.194640116844257	0.141163003724303	SLC4A4/CLIC4	2
BP	GO:0140115	export across plasma membrane	2/88	94/18986	0.0212765957446809	4.59042553191489	2.38127524061576	0.0705999578606001	0.194640116844257	0.141163003724303	KCNE1/SLC4A4	2
BP	GO:1904705	regulation of vascular associated smooth muscle cell proliferation	2/88	94/18986	0.0212765957446809	4.59042553191489	2.38127524061576	0.0705999578606001	0.194640116844257	0.141163003724303	IGF1/PPARG	2
BP	GO:0098739	import across plasma membrane	3/88	206/18986	0.0145631067961165	3.14199029126214	2.10931785420591	0.0707469590061714	0.194640116844257	0.141163003724303	SLC1A3/ACSL1/SLC2A5	3
BP	GO:0022409	positive regulation of cell-cell adhesion	4/88	336/18986	0.0119047619047619	2.56845238095238	1.97943056898929	0.0708866576739806	0.194640116844257	0.141163003724303	IGF1/GPAM/VSIR/HLA-DRB5	4
BP	GO:0002399	MHC class II protein complex assembly	1/88	16/18986	0.0625	13.4844	3.40903802694904	0.071664195451776	0.194640116844257	0.141163003724303	HLA-DRB5	1
BP	GO:0002503	peptide antigen assembly with MHC class II protein complex	1/88	16/18986	0.0625	13.4844	3.40903802694904	0.071664195451776	0.194640116844257	0.141163003724303	HLA-DRB5	1
BP	GO:0034638	phosphatidylcholine catabolic process	1/88	16/18986	0.0625	13.4844	3.40903802694904	0.071664195451776	0.194640116844257	0.141163003724303	LDLR	1
BP	GO:0036444	calcium import into the mitochondrion	1/88	16/18986	0.0625	13.4844	3.40903802694904	0.071664195451776	0.194640116844257	0.141163003724303	ITPR1	1
BP	GO:0046462	monoacylglycerol metabolic process	1/88	16/18986	0.0625	13.4844	3.40903802694904	0.071664195451776	0.194640116844257	0.141163003724303	DGAT2	1
BP	GO:0046642	negative regulation of alpha-beta T cell proliferation	1/88	16/18986	0.0625	13.4844	3.40903802694904	0.071664195451776	0.194640116844257	0.141163003724303	VSIR	1
BP	GO:0048712	negative regulation of astrocyte differentiation	1/88	16/18986	0.0625	13.4844	3.40903802694904	0.071664195451776	0.194640116844257	0.141163003724303	LDLR	1
BP	GO:0071501	cellular response to sterol depletion	1/88	16/18986	0.0625	13.4844	3.40903802694904	0.071664195451776	0.194640116844257	0.141163003724303	INSIG1	1
BP	GO:0170043	non-proteinogenic amino acid biosynthetic process	1/88	16/18986	0.0625	13.4844	3.40903802694904	0.071664195451776	0.194640116844257	0.141163003724303	SLC1A3	1
BP	GO:1902259	regulation of delayed rectifier potassium channel activity	1/88	16/18986	0.0625	13.4844	3.40903802694904	0.071664195451776	0.194640116844257	0.141163003724303	KCNE1	1
BP	GO:1903727	positive regulation of phospholipid metabolic process	1/88	16/18986	0.0625	13.4844	3.40903802694904	0.071664195451776	0.194640116844257	0.141163003724303	ACSL3	1
BP	GO:0010660	regulation of muscle cell apoptotic process	2/88	95/18986	0.0210526315789474	4.54210526315789	2.36175316696657	0.0719074948521254	0.194640116844257	0.141163003724303	IGF1/PPARG	2
BP	GO:0055006	cardiac cell development	2/88	95/18986	0.0210526315789474	4.54210526315789	2.36175316696657	0.0719074948521254	0.194640116844257	0.141163003724303	IGF1/MYO18B	2
BP	GO:0106027	neuron projection organization	2/88	95/18986	0.0210526315789474	4.54210526315789	2.36175316696657	0.0719074948521254	0.194640116844257	0.141163003724303	ABCD2/EPHB2	2
BP	GO:1904892	regulation of receptor signaling pathway via STAT	2/88	96/18986	0.0208333333333333	4.49479166666667	2.34250023706188	0.0732229260137252	0.197719672791916	0.143396455772919	PPARG/EPHB2	2
BP	GO:1990874	vascular associated smooth muscle cell proliferation	2/88	96/18986	0.0208333333333333	4.49479166666667	2.34250023706188	0.0732229260137252	0.197719672791916	0.143396455772919	IGF1/PPARG	2
BP	GO:0070661	leukocyte proliferation	4/88	341/18986	0.0117302052785924	2.5307917888563	1.94648398186351	0.0739557863238642	0.199359266637495	0.144585573391025	IGF1/GPAM/VSIR/EPHB2	4
BP	GO:0048469	cell maturation	3/88	210/18986	0.0142857142857143	3.08214285714286	2.07041472132278	0.07400932774947	0.199359266637495	0.144585573391025	ANGPTL8/KCNE1/PPARG	3
BP	GO:0033555	multicellular organismal response to stress	2/88	97/18986	0.0206185567010309	4.44845360824742	2.32350968008957	0.0745461520514623	0.199804620472536	0.144908566852465	PDE8B/EPHB2	2
BP	GO:0061337	cardiac conduction	2/88	97/18986	0.0206185567010309	4.44845360824742	2.32350968008957	0.0745461520514623	0.199804620472536	0.144908566852465	KCNE1/AKAP9	2
BP	GO:1904063	negative regulation of cation transmembrane transport	2/88	97/18986	0.0206185567010309	4.44845360824742	2.32350968008957	0.0745461520514623	0.199804620472536	0.144908566852465	KCNE1/NEDD4L	2
BP	GO:0003073	regulation of systemic arterial blood pressure	2/88	98/18986	0.0204081632653061	4.4030612244898	2.30477496482287	0.075877074403313	0.199804620472536	0.144908566852465	SLC2A5/PCSK5	2
BP	GO:0071346	cellular response to type II interferon	2/88	98/18986	0.0204081632653061	4.4030612244898	2.30477496482287	0.075877074403313	0.199804620472536	0.144908566852465	IRF8/PPARG	2
BP	GO:0021535	cell migration in hindbrain	1/88	17/18986	0.0588235294117647	12.6911764705882	3.2907824526163	0.0759706556942766	0.199804620472536	0.144908566852465	EPHB2	1
BP	GO:0031054	pre-miRNA processing	1/88	17/18986	0.0588235294117647	12.6911764705882	3.2907824526163	0.0759706556942766	0.199804620472536	0.144908566852465	AGO4	1
BP	GO:0034349	glial cell apoptotic process	1/88	17/18986	0.0588235294117647	12.6911764705882	3.2907824526163	0.0759706556942766	0.199804620472536	0.144908566852465	AKAP12	1
BP	GO:0034375	high-density lipoprotein particle remodeling	1/88	17/18986	0.0588235294117647	12.6911764705882	3.2907824526163	0.0759706556942766	0.199804620472536	0.144908566852465	LPL	1
BP	GO:0034392	negative regulation of smooth muscle cell apoptotic process	1/88	17/18986	0.0588235294117647	12.6911764705882	3.2907824526163	0.0759706556942766	0.199804620472536	0.144908566852465	IGF1	1
BP	GO:0036166	phenotypic switching	1/88	17/18986	0.0588235294117647	12.6911764705882	3.2907824526163	0.0759706556942766	0.199804620472536	0.144908566852465	OLFM2	1
BP	GO:0043031	negative regulation of macrophage activation	1/88	17/18986	0.0588235294117647	12.6911764705882	3.2907824526163	0.0759706556942766	0.199804620472536	0.144908566852465	LDLR	1
BP	GO:0043649	dicarboxylic acid catabolic process	1/88	17/18986	0.0588235294117647	12.6911764705882	3.2907824526163	0.0759706556942766	0.199804620472536	0.144908566852465	GLUL	1
BP	GO:0045725	positive regulation of glycogen biosynthetic process	1/88	17/18986	0.0588235294117647	12.6911764705882	3.2907824526163	0.0759706556942766	0.199804620472536	0.144908566852465	IGF1	1
BP	GO:0050746	regulation of lipoprotein metabolic process	1/88	17/18986	0.0588235294117647	12.6911764705882	3.2907824526163	0.0759706556942766	0.199804620472536	0.144908566852465	ANGPTL8	1
BP	GO:0055091	phospholipid homeostasis	1/88	17/18986	0.0588235294117647	12.6911764705882	3.2907824526163	0.0759706556942766	0.199804620472536	0.144908566852465	GPAM	1
BP	GO:0071380	cellular response to prostaglandin E stimulus	1/88	17/18986	0.0588235294117647	12.6911764705882	3.2907824526163	0.0759706556942766	0.199804620472536	0.144908566852465	ACACA	1
BP	GO:0097091	synaptic vesicle clustering	1/88	17/18986	0.0588235294117647	12.6911764705882	3.2907824526163	0.0759706556942766	0.199804620472536	0.144908566852465	SYN2	1
BP	GO:0098712	L-glutamate import across plasma membrane	1/88	17/18986	0.0588235294117647	12.6911764705882	3.2907824526163	0.0759706556942766	0.199804620472536	0.144908566852465	SLC1A3	1
BP	GO:1901096	regulation of autophagosome maturation	1/88	17/18986	0.0588235294117647	12.6911764705882	3.2907824526163	0.0759706556942766	0.199804620472536	0.144908566852465	UVRAG	1
BP	GO:0032869	cellular response to insulin stimulus	3/88	213/18986	0.0140845070422535	3.0387323943662	2.04184090430429	0.0764996968086495	0.200958471545744	0.145745398878593	PNPLA3/INSIG1/PPARG	3
BP	GO:0050848	regulation of calcium-mediated signaling	2/88	99/18986	0.0202020202020202	4.35858585858586	2.28628978877465	0.0772155952346436	0.202599881364483	0.14693583353365	IGF1/ITPR1	2
BP	GO:0006091	generation of precursor metabolites and energy	5/88	490/18986	0.0102040816326531	2.2015306122449	1.83879234140121	0.0773582319265487	0.202735060113747	0.147033872101419	AACS/IGF1/ACACB/PFKFB3/SLC4A4	5
BP	GO:0042098	T cell proliferation	3/88	215/18986	0.013953488372093	3.01046511627907	2.0230694019887	0.0781804437118403	0.203154307576867	0.147337931881886	IGF1/GPAM/VSIR	3
BP	GO:0043270	positive regulation of monoatomic ion transport	3/88	215/18986	0.013953488372093	3.01046511627907	2.0230694019887	0.0781804437118403	0.203154307576867	0.147337931881886	KCNE1/EPHB2/AKAP9	3
BP	GO:0009150	purine ribonucleotide metabolic process	4/88	348/18986	0.0114942528735632	2.47988505747126	1.90132635366667	0.0783650482897101	0.203154307576867	0.147337931881886	IGF1/PFKFB3/PDE8B/SLC4A4	4
BP	GO:0006721	terpenoid metabolic process	2/88	100/18986	0.02	4.315	2.26804806794713	0.078561617433713	0.203154307576867	0.147337931881886	LIPE/DGAT2	2
BP	GO:0021675	nerve development	2/88	100/18986	0.02	4.315	2.26804806794713	0.078561617433713	0.203154307576867	0.147337931881886	SLC1A3/EPHB2	2
BP	GO:0060419	heart growth	2/88	100/18986	0.02	4.315	2.26804806794713	0.078561617433713	0.203154307576867	0.147337931881886	IGF1/ACACB	2
BP	GO:0071229	cellular response to acid chemical	2/88	100/18986	0.02	4.315	2.26804806794713	0.078561617433713	0.203154307576867	0.147337931881886	PNPLA3/MAT2A	2
BP	GO:0009566	fertilization	3/88	216/18986	0.0138888888888889	2.99652777777778	2.01376510339294	0.0790269151602399	0.203154307576867	0.147337931881886	ITPR1/CECR2/CLIC4	3
BP	GO:0060348	bone development	3/88	217/18986	0.0138248847926267	2.98271889400922	2.00451430274713	0.0798774284835693	0.203154307576867	0.147337931881886	IGF1/MAP2K6/INSIG1	3
BP	GO:0010657	muscle cell apoptotic process	2/88	101/18986	0.0198019801980198	4.27227722772277	2.25004392713891	0.0799150446072009	0.203154307576867	0.147337931881886	IGF1/PPARG	2
BP	GO:0034446	substrate adhesion-dependent cell spreading	2/88	101/18986	0.0198019801980198	4.27227722772277	2.25004392713891	0.0799150446072009	0.203154307576867	0.147337931881886	LAMB1/SPRY4	2
BP	GO:0001991	regulation of systemic arterial blood pressure by circulatory renin-angiotensin	1/88	18/18986	0.0555555555555556	11.9861111111111	3.18205867602351	0.0802573646562096	0.203154307576867	0.147337931881886	PCSK5	1
BP	GO:0006044	N-acetylglucosamine metabolic process	1/88	18/18986	0.0555555555555556	11.9861111111111	3.18205867602351	0.0802573646562096	0.203154307576867	0.147337931881886	CHST3	1
BP	GO:0006991	response to sterol depletion	1/88	18/18986	0.0555555555555556	11.9861111111111	3.18205867602351	0.0802573646562096	0.203154307576867	0.147337931881886	INSIG1	1
BP	GO:0010766	negative regulation of sodium ion transport	1/88	18/18986	0.0555555555555556	11.9861111111111	3.18205867602351	0.0802573646562096	0.203154307576867	0.147337931881886	NEDD4L	1
BP	GO:0015936	coenzyme A metabolic process	1/88	18/18986	0.0555555555555556	11.9861111111111	3.18205867602351	0.0802573646562096	0.203154307576867	0.147337931881886	ACLY	1
BP	GO:0019896	axonal transport of mitochondrion	1/88	18/18986	0.0555555555555556	11.9861111111111	3.18205867602351	0.0802573646562096	0.203154307576867	0.147337931881886	SYBU	1
BP	GO:0030299	intestinal cholesterol absorption	1/88	18/18986	0.0555555555555556	11.9861111111111	3.18205867602351	0.0802573646562096	0.203154307576867	0.147337931881886	LDLR	1
BP	GO:0032148	activation of protein kinase B activity	1/88	18/18986	0.0555555555555556	11.9861111111111	3.18205867602351	0.0802573646562096	0.203154307576867	0.147337931881886	IGF1	1
BP	GO:0034384	high-density lipoprotein particle clearance	1/88	18/18986	0.0555555555555556	11.9861111111111	3.18205867602351	0.0802573646562096	0.203154307576867	0.147337931881886	LDLR	1
BP	GO:0036507	protein demannosylation	1/88	18/18986	0.0555555555555556	11.9861111111111	3.18205867602351	0.0802573646562096	0.203154307576867	0.147337931881886	MAN1A1	1
BP	GO:0036508	protein alpha-1,2-demannosylation	1/88	18/18986	0.0555555555555556	11.9861111111111	3.18205867602351	0.0802573646562096	0.203154307576867	0.147337931881886	MAN1A1	1
BP	GO:0042159	lipoprotein catabolic process	1/88	18/18986	0.0555555555555556	11.9861111111111	3.18205867602351	0.0802573646562096	0.203154307576867	0.147337931881886	LDLR	1
BP	GO:0043217	myelin maintenance	1/88	18/18986	0.0555555555555556	11.9861111111111	3.18205867602351	0.0802573646562096	0.203154307576867	0.147337931881886	ABCD2	1
BP	GO:0046579	positive regulation of Ras protein signal transduction	1/88	18/18986	0.0555555555555556	11.9861111111111	3.18205867602351	0.0802573646562096	0.203154307576867	0.147337931881886	IGF1	1
BP	GO:0071071	regulation of phospholipid biosynthetic process	1/88	18/18986	0.0555555555555556	11.9861111111111	3.18205867602351	0.0802573646562096	0.203154307576867	0.147337931881886	ACSL3	1
BP	GO:0090110	COPII-coated vesicle cargo loading	1/88	18/18986	0.0555555555555556	11.9861111111111	3.18205867602351	0.0802573646562096	0.203154307576867	0.147337931881886	INSIG1	1
BP	GO:0098915	membrane repolarization during ventricular cardiac muscle cell action potential	1/88	18/18986	0.0555555555555556	11.9861111111111	3.18205867602351	0.0802573646562096	0.203154307576867	0.147337931881886	KCNE1	1
BP	GO:1901018	positive regulation of potassium ion transmembrane transporter activity	1/88	18/18986	0.0555555555555556	11.9861111111111	3.18205867602351	0.0802573646562096	0.203154307576867	0.147337931881886	AKAP9	1
BP	GO:1905906	regulation of amyloid fibril formation	1/88	18/18986	0.0555555555555556	11.9861111111111	3.18205867602351	0.0802573646562096	0.203154307576867	0.147337931881886	LDLR	1
BP	GO:0002064	epithelial cell development	3/88	219/18986	0.0136986301369863	2.95547945205479	1.98617084093894	0.0815905098199218	0.206294186760598	0.149615133437727	KCNE1/FASN/CLIC4	3
BP	GO:0032496	response to lipopolysaccharide	4/88	354/18986	0.0112994350282486	2.43785310734463	1.86348168219277	0.082247702999651	0.207719794749402	0.150649057528484	IRF8/IRAK2/EPHB2/AKAP12	4
BP	GO:0043279	response to alkaloid	2/88	103/18986	0.0194174757281553	4.18932038834951	2.21472587421698	0.0826437318695956	0.208011655441007	0.150860729883413	SLC1A3/FKBP5	2
BP	GO:0046620	regulation of organ growth	2/88	103/18986	0.0194174757281553	4.18932038834951	2.21472587421698	0.0826437318695956	0.208011655441007	0.150860729883413	IGF1/ACACB	2
BP	GO:1990830	cellular response to leukemia inhibitory factor	2/88	103/18986	0.0194174757281553	4.18932038834951	2.21472587421698	0.0826437318695956	0.208011655441007	0.150860729883413	SPRY4/MAT2A	2
BP	GO:0042102	positive regulation of T cell proliferation	2/88	104/18986	0.0192307692307692	4.14903846153846	2.19740117555331	0.0840188027240667	0.209896000505436	0.15222735364865	IGF1/GPAM	2
BP	GO:0002029	desensitization of G protein-coupled receptor signaling pathway	1/88	19/18986	0.0526315789473684	11.3552631578947	3.0816075745859	0.0845244118889307	0.209896000505436	0.15222735364865	GRK3	1
BP	GO:0006071	glycerol metabolic process	1/88	19/18986	0.0526315789473684	11.3552631578947	3.0816075745859	0.0845244118889307	0.209896000505436	0.15222735364865	DGAT2	1
BP	GO:0010744	positive regulation of macrophage derived foam cell differentiation	1/88	19/18986	0.0526315789473684	11.3552631578947	3.0816075745859	0.0845244118889307	0.209896000505436	0.15222735364865	LPL	1
BP	GO:0030206	chondroitin sulfate biosynthetic process	1/88	19/18986	0.0526315789473684	11.3552631578947	3.0816075745859	0.0845244118889307	0.209896000505436	0.15222735364865	CHST3	1
BP	GO:0032310	prostaglandin secretion	1/88	19/18986	0.0526315789473684	11.3552631578947	3.0816075745859	0.0845244118889307	0.209896000505436	0.15222735364865	MAP2K6	1
BP	GO:0060088	auditory receptor cell stereocilium organization	1/88	19/18986	0.0526315789473684	11.3552631578947	3.0816075745859	0.0845244118889307	0.209896000505436	0.15222735364865	CDH23	1
BP	GO:0090201	negative regulation of release of cytochrome c from mitochondria	1/88	19/18986	0.0526315789473684	11.3552631578947	3.0816075745859	0.0845244118889307	0.209896000505436	0.15222735364865	IGF1	1
BP	GO:0097094	craniofacial suture morphogenesis	1/88	19/18986	0.0526315789473684	11.3552631578947	3.0816075745859	0.0845244118889307	0.209896000505436	0.15222735364865	INSIG1	1
BP	GO:1902570	protein localization to nucleolus	1/88	19/18986	0.0526315789473684	11.3552631578947	3.0816075745859	0.0845244118889307	0.209896000505436	0.15222735364865	GLUL	1
BP	GO:1903427	negative regulation of reactive oxygen species biosynthetic process	1/88	19/18986	0.0526315789473684	11.3552631578947	3.0816075745859	0.0845244118889307	0.209896000505436	0.15222735364865	ABCD2	1
BP	GO:1903817	negative regulation of voltage-gated potassium channel activity	1/88	19/18986	0.0526315789473684	11.3552631578947	3.0816075745859	0.0845244118889307	0.209896000505436	0.15222735364865	KCNE1	1
BP	GO:0006936	muscle contraction	4/88	358/18986	0.0111731843575419	2.41061452513966	1.83867708947552	0.0848885061253039	0.210565135037682	0.152712644358494	KCNE1/MAP2K6/AKAP9/NEDD4L	4
BP	GO:0002027	regulation of heart rate	2/88	105/18986	0.019047619047619	4.10952380952381	2.18029246779026	0.0854009000753152	0.211130002963974	0.153122315573635	KCNE1/AKAP9	2
BP	GO:0010906	regulation of glucose metabolic process	2/88	105/18986	0.019047619047619	4.10952380952381	2.18029246779026	0.0854009000753152	0.211130002963974	0.153122315573635	IGF1/ACACB	2
BP	GO:1990823	response to leukemia inhibitory factor	2/88	105/18986	0.019047619047619	4.10952380952381	2.18029246779026	0.0854009000753152	0.211130002963974	0.153122315573635	SPRY4/MAT2A	2
BP	GO:0006885	regulation of pH	2/88	106/18986	0.0188679245283019	4.07075471698113	2.16339479146838	0.086789931055918	0.21330177921923	0.154697399192468	SLC4A4/CLIC4	2
BP	GO:0009062	fatty acid catabolic process	2/88	106/18986	0.0188679245283019	4.07075471698113	2.16339479146838	0.086789931055918	0.21330177921923	0.154697399192468	ACACB/ABCD2	2
BP	GO:0009408	response to heat	2/88	106/18986	0.0188679245283019	4.07075471698113	2.16339479146838	0.086789931055918	0.21330177921923	0.154697399192468	IGF1/DNAJA1	2
BP	GO:0043010	camera-type eye development	4/88	362/18986	0.0110497237569061	2.38397790055249	1.81420213460432	0.0875707827379276	0.21330177921923	0.154697399192468	FAT3/EPHB2/VSTM4/CLIC4	4
BP	GO:0002532	production of molecular mediator involved in inflammatory response	2/88	107/18986	0.0186915887850467	4.03271028037383	2.14670334764931	0.0881858034905637	0.21330177921923	0.154697399192468	ABCD2/EPHB2	2
BP	GO:0002755	MyD88-dependent toll-like receptor signaling pathway	1/88	20/18986	0.05	10.7875	2.98839233821046	0.088771886542475	0.21330177921923	0.154697399192468	IRAK2	1
BP	GO:0006085	acetyl-CoA biosynthetic process	1/88	20/18986	0.05	10.7875	2.98839233821046	0.088771886542475	0.21330177921923	0.154697399192468	ACLY	1
BP	GO:0006098	pentose-phosphate shunt	1/88	20/18986	0.05	10.7875	2.98839233821046	0.088771886542475	0.21330177921923	0.154697399192468	ACACB	1
BP	GO:0006309	apoptotic DNA fragmentation	1/88	20/18986	0.05	10.7875	2.98839233821046	0.088771886542475	0.21330177921923	0.154697399192468	CECR2	1
BP	GO:0015810	aspartate transmembrane transport	1/88	20/18986	0.05	10.7875	2.98839233821046	0.088771886542475	0.21330177921923	0.154697399192468	SLC1A3	1
BP	GO:0022401	negative adaptation of signaling pathway	1/88	20/18986	0.05	10.7875	2.98839233821046	0.088771886542475	0.21330177921923	0.154697399192468	GRK3	1
BP	GO:0023058	adaptation of signaling pathway	1/88	20/18986	0.05	10.7875	2.98839233821046	0.088771886542475	0.21330177921923	0.154697399192468	GRK3	1
BP	GO:0032305	positive regulation of icosanoid secretion	1/88	20/18986	0.05	10.7875	2.98839233821046	0.088771886542475	0.21330177921923	0.154697399192468	MAP2K6	1
BP	GO:0034393	positive regulation of smooth muscle cell apoptotic process	1/88	20/18986	0.05	10.7875	2.98839233821046	0.088771886542475	0.21330177921923	0.154697399192468	PPARG	1
BP	GO:0043116	negative regulation of vascular permeability	1/88	20/18986	0.05	10.7875	2.98839233821046	0.088771886542475	0.21330177921923	0.154697399192468	AKAP12	1
BP	GO:0043651	linoleic acid metabolic process	1/88	20/18986	0.05	10.7875	2.98839233821046	0.088771886542475	0.21330177921923	0.154697399192468	ELOVL5	1
BP	GO:0046835	carbohydrate phosphorylation	1/88	20/18986	0.05	10.7875	2.98839233821046	0.088771886542475	0.21330177921923	0.154697399192468	PFKFB3	1
BP	GO:0061003	positive regulation of dendritic spine morphogenesis	1/88	20/18986	0.05	10.7875	2.98839233821046	0.088771886542475	0.21330177921923	0.154697399192468	EPHB2	1
BP	GO:0070875	positive regulation of glycogen metabolic process	1/88	20/18986	0.05	10.7875	2.98839233821046	0.088771886542475	0.21330177921923	0.154697399192468	IGF1	1
BP	GO:0070886	positive regulation of calcineurin-NFAT signaling cascade	1/88	20/18986	0.05	10.7875	2.98839233821046	0.088771886542475	0.21330177921923	0.154697399192468	IGF1	1
BP	GO:0097154	GABAergic neuron differentiation	1/88	20/18986	0.05	10.7875	2.98839233821046	0.088771886542475	0.21330177921923	0.154697399192468	ZSWIM6	1
BP	GO:0106058	positive regulation of calcineurin-mediated signaling	1/88	20/18986	0.05	10.7875	2.98839233821046	0.088771886542475	0.21330177921923	0.154697399192468	IGF1	1
BP	GO:1900221	regulation of amyloid-beta clearance	1/88	20/18986	0.05	10.7875	2.98839233821046	0.088771886542475	0.21330177921923	0.154697399192468	CYP51A1	1
BP	GO:1903978	regulation of microglial cell activation	1/88	20/18986	0.05	10.7875	2.98839233821046	0.088771886542475	0.21330177921923	0.154697399192468	LDLR	1
BP	GO:2000679	positive regulation of transcription regulatory region DNA binding	1/88	20/18986	0.05	10.7875	2.98839233821046	0.088771886542475	0.21330177921923	0.154697399192468	IGF1	1
BP	GO:2001185	regulation of CD8-positive, alpha-beta T cell activation	1/88	20/18986	0.05	10.7875	2.98839233821046	0.088771886542475	0.21330177921923	0.154697399192468	VSIR	1
BP	GO:0046034	ATP metabolic process	3/88	228/18986	0.0131578947368421	2.83881578947368	1.90612376700321	0.0894947099255167	0.214575139638227	0.155620905530646	IGF1/PFKFB3/SLC4A4	3
BP	GO:0071222	cellular response to lipopolysaccharide	3/88	228/18986	0.0131578947368421	2.83881578947368	1.90612376700321	0.0894947099255167	0.214575139638227	0.155620905530646	IRF8/IRAK2/EPHB2	3
BP	GO:0009259	ribonucleotide metabolic process	4/88	368/18986	0.0108695652173913	2.34510869565217	1.77808898304568	0.0916711326414336	0.21919992282025	0.158975035687022	IGF1/PFKFB3/PDE8B/SLC4A4	4
BP	GO:0010586	miRNA metabolic process	2/88	110/18986	0.0181818181818182	3.92272727272727	2.09782069220071	0.0924135580572197	0.21919992282025	0.158975035687022	PPARG/AGO4	2
BP	GO:0032611	interleukin-1 beta production	2/88	110/18986	0.0181818181818182	3.92272727272727	2.09782069220071	0.0924135580572197	0.21919992282025	0.158975035687022	IGF1/LPL	2
BP	GO:0032651	regulation of interleukin-1 beta production	2/88	110/18986	0.0181818181818182	3.92272727272727	2.09782069220071	0.0924135580572197	0.21919992282025	0.158975035687022	IGF1/LPL	2
BP	GO:0002396	MHC protein complex assembly	1/88	21/18986	0.0476190476190476	10.2738095238095	2.90155034169351	0.092999877367333	0.21919992282025	0.158975035687022	HLA-DRB5	1
BP	GO:0002501	peptide antigen assembly with MHC protein complex	1/88	21/18986	0.0476190476190476	10.2738095238095	2.90155034169351	0.092999877367333	0.21919992282025	0.158975035687022	HLA-DRB5	1
BP	GO:0006517	protein deglycosylation	1/88	21/18986	0.0476190476190476	10.2738095238095	2.90155034169351	0.092999877367333	0.21919992282025	0.158975035687022	MAN1A1	1
BP	GO:0007213	G protein-coupled acetylcholine receptor signaling pathway	1/88	21/18986	0.0476190476190476	10.2738095238095	2.90155034169351	0.092999877367333	0.21919992282025	0.158975035687022	ITPR1	1
BP	GO:0007413	axonal fasciculation	1/88	21/18986	0.0476190476190476	10.2738095238095	2.90155034169351	0.092999877367333	0.21919992282025	0.158975035687022	EPHB2	1
BP	GO:0042474	middle ear morphogenesis	1/88	21/18986	0.0476190476190476	10.2738095238095	2.90155034169351	0.092999877367333	0.21919992282025	0.158975035687022	INSIG1	1
BP	GO:0061050	regulation of cell growth involved in cardiac muscle cell development	1/88	21/18986	0.0476190476190476	10.2738095238095	2.90155034169351	0.092999877367333	0.21919992282025	0.158975035687022	IGF1	1
BP	GO:0072567	chemokine (C-X-C motif) ligand 2 production	1/88	21/18986	0.0476190476190476	10.2738095238095	2.90155034169351	0.092999877367333	0.21919992282025	0.158975035687022	LPL	1
BP	GO:0097623	potassium ion export across plasma membrane	1/88	21/18986	0.0476190476190476	10.2738095238095	2.90155034169351	0.092999877367333	0.21919992282025	0.158975035687022	KCNE1	1
BP	GO:0106030	neuron projection fasciculation	1/88	21/18986	0.0476190476190476	10.2738095238095	2.90155034169351	0.092999877367333	0.21919992282025	0.158975035687022	EPHB2	1
BP	GO:2000010	positive regulation of protein localization to cell surface	1/88	21/18986	0.0476190476190476	10.2738095238095	2.90155034169351	0.092999877367333	0.21919992282025	0.158975035687022	EPHB2	1
BP	GO:2000341	regulation of chemokine (C-X-C motif) ligand 2 production	1/88	21/18986	0.0476190476190476	10.2738095238095	2.90155034169351	0.092999877367333	0.21919992282025	0.158975035687022	LPL	1
BP	GO:0007229	integrin-mediated signaling pathway	2/88	111/18986	0.018018018018018	3.88738738738739	2.0819091733861	0.0938358882472153	0.220936350634978	0.160234382270099	CD63/LAMB1	2
BP	GO:0022600	digestive system process	2/88	112/18986	0.0178571428571429	3.85267857142857	2.06618207857582	0.0952646092467678	0.221997466678671	0.16100395809268	LDLR/SLC2A5	2
BP	GO:1902476	chloride transmembrane transport	2/88	112/18986	0.0178571428571429	3.85267857142857	2.06618207857582	0.0952646092467678	0.221997466678671	0.16100395809268	SLC1A3/CLIC4	2
BP	GO:0002237	response to molecule of bacterial origin	4/88	375/18986	0.0106666666666667	2.30133333333333	1.73683294361315	0.0965699593093635	0.221997466678671	0.16100395809268	IRF8/IRAK2/EPHB2/AKAP12	4
BP	GO:0001776	leukocyte homeostasis	2/88	113/18986	0.0176991150442478	3.81858407079646	2.05063544325379	0.0966996329438096	0.221997466678671	0.16100395809268	GPAM/CHST3	2
BP	GO:0008406	gonad development	3/88	236/18986	0.0127118644067797	2.74258474576271	1.83817979429753	0.0967810681001636	0.221997466678671	0.16100395809268	KCNE1/TIPARP/AGO4	3
BP	GO:0002093	auditory receptor cell morphogenesis	1/88	22/18986	0.0454545454545455	9.80681818181818	2.82035717701104	0.0972084727162222	0.221997466678671	0.16100395809268	CDH23	1
BP	GO:0006491	N-glycan processing	1/88	22/18986	0.0454545454545455	9.80681818181818	2.82035717701104	0.0972084727162222	0.221997466678671	0.16100395809268	MAN1A1	1
BP	GO:0006883	intracellular sodium ion homeostasis	1/88	22/18986	0.0454545454545455	9.80681818181818	2.82035717701104	0.0972084727162222	0.221997466678671	0.16100395809268	SLC1A3	1
BP	GO:0010560	positive regulation of glycoprotein biosynthetic process	1/88	22/18986	0.0454545454545455	9.80681818181818	2.82035717701104	0.0972084727162222	0.221997466678671	0.16100395809268	IGF1	1
BP	GO:0015919	peroxisomal membrane transport	1/88	22/18986	0.0454545454545455	9.80681818181818	2.82035717701104	0.0972084727162222	0.221997466678671	0.16100395809268	ABCD2	1
BP	GO:0019400	alditol metabolic process	1/88	22/18986	0.0454545454545455	9.80681818181818	2.82035717701104	0.0972084727162222	0.221997466678671	0.16100395809268	DGAT2	1
BP	GO:0021554	optic nerve development	1/88	22/18986	0.0454545454545455	9.80681818181818	2.82035717701104	0.0972084727162222	0.221997466678671	0.16100395809268	EPHB2	1
BP	GO:0021756	striatum development	1/88	22/18986	0.0454545454545455	9.80681818181818	2.82035717701104	0.0972084727162222	0.221997466678671	0.16100395809268	ZSWIM6	1
BP	GO:0032303	regulation of icosanoid secretion	1/88	22/18986	0.0454545454545455	9.80681818181818	2.82035717701104	0.0972084727162222	0.221997466678671	0.16100395809268	MAP2K6	1
BP	GO:0034104	negative regulation of tissue remodeling	1/88	22/18986	0.0454545454545455	9.80681818181818	2.82035717701104	0.0972084727162222	0.221997466678671	0.16100395809268	PPARG	1
BP	GO:0035739	CD4-positive, alpha-beta T cell proliferation	1/88	22/18986	0.0454545454545455	9.80681818181818	2.82035717701104	0.0972084727162222	0.221997466678671	0.16100395809268	VSIR	1
BP	GO:0036092	phosphatidylinositol-3-phosphate biosynthetic process	1/88	22/18986	0.0454545454545455	9.80681818181818	2.82035717701104	0.0972084727162222	0.221997466678671	0.16100395809268	UVRAG	1
BP	GO:0036376	sodium ion export across plasma membrane	1/88	22/18986	0.0454545454545455	9.80681818181818	2.82035717701104	0.0972084727162222	0.221997466678671	0.16100395809268	SLC4A4	1
BP	GO:0043574	peroxisomal transport	1/88	22/18986	0.0454545454545455	9.80681818181818	2.82035717701104	0.0972084727162222	0.221997466678671	0.16100395809268	ABCD2	1
BP	GO:0044241	lipid digestion	1/88	22/18986	0.0454545454545455	9.80681818181818	2.82035717701104	0.0972084727162222	0.221997466678671	0.16100395809268	LDLR	1
BP	GO:0044794	positive regulation by host of viral process	1/88	22/18986	0.0454545454545455	9.80681818181818	2.82035717701104	0.0972084727162222	0.221997466678671	0.16100395809268	STOM	1
BP	GO:0050849	negative regulation of calcium-mediated signaling	1/88	22/18986	0.0454545454545455	9.80681818181818	2.82035717701104	0.0972084727162222	0.221997466678671	0.16100395809268	ITPR1	1
BP	GO:0071379	cellular response to prostaglandin stimulus	1/88	22/18986	0.0454545454545455	9.80681818181818	2.82035717701104	0.0972084727162222	0.221997466678671	0.16100395809268	ACACA	1
BP	GO:0090208	positive regulation of triglyceride metabolic process	1/88	22/18986	0.0454545454545455	9.80681818181818	2.82035717701104	0.0972084727162222	0.221997466678671	0.16100395809268	LDLR	1
BP	GO:0097709	connective tissue replacement	1/88	22/18986	0.0454545454545455	9.80681818181818	2.82035717701104	0.0972084727162222	0.221997466678671	0.16100395809268	PPARG	1
BP	GO:1900273	positive regulation of long-term synaptic potentiation	1/88	22/18986	0.0454545454545455	9.80681818181818	2.82035717701104	0.0972084727162222	0.221997466678671	0.16100395809268	EPHB2	1
BP	GO:1903054	negative regulation of extracellular matrix organization	1/88	22/18986	0.0454545454545455	9.80681818181818	2.82035717701104	0.0972084727162222	0.221997466678671	0.16100395809268	PPARG	1
BP	GO:1905146	lysosomal protein catabolic process	1/88	22/18986	0.0454545454545455	9.80681818181818	2.82035717701104	0.0972084727162222	0.221997466678671	0.16100395809268	LDLR	1
BP	GO:2000561	regulation of CD4-positive, alpha-beta T cell proliferation	1/88	22/18986	0.0454545454545455	9.80681818181818	2.82035717701104	0.0972084727162222	0.221997466678671	0.16100395809268	VSIR	1
BP	GO:0019693	ribose phosphate metabolic process	4/88	376/18986	0.0106382978723404	2.29521276595745	1.73101394547026	0.0972797887693052	0.221997466678671	0.16100395809268	IGF1/PFKFB3/PDE8B/SLC4A4	4
BP	GO:0010821	regulation of mitochondrion organization	2/88	114/18986	0.0175438596491228	3.78508771929825	2.03526542322479	0.0981408718887994	0.223504032704789	0.162096597107719	IGF1/PPARG	2
BP	GO:0030148	sphingolipid biosynthetic process	2/88	114/18986	0.0175438596491228	3.78508771929825	2.03526542322479	0.0981408718887994	0.223504032704789	0.162096597107719	ELOVL6/ELOVL5	2
BP	GO:0019318	hexose metabolic process	3/88	238/18986	0.0126050420168067	2.71953781512605	1.82163537586575	0.0986397609639049	0.224410499125448	0.162754013085423	IGF1/ACACB/PFKFB3	3
BP	GO:0016358	dendrite development	3/88	239/18986	0.0125523012552301	2.7081589958159	1.81342695867115	0.099574567655666	0.226305835581059	0.164128608371739	FAT3/EPHB2/NEDD4L	3
BP	GO:0070555	response to interleukin-1	2/88	116/18986	0.0172413793103448	3.7198275862069	2.00504042599753	0.101041649012323	0.22778747326483	0.165203168073322	IRAK2/AKAP12	2
BP	GO:0001832	blastocyst growth	1/88	23/18986	0.0434782608695652	9.3804347826087	2.74419937241386	0.101397760545845	0.22778747326483	0.165203168073322	IGF1	1
BP	GO:0006740	NADPH regeneration	1/88	23/18986	0.0434782608695652	9.3804347826087	2.74419937241386	0.101397760545845	0.22778747326483	0.165203168073322	ACACB	1
BP	GO:0010737	protein kinase A signaling	1/88	23/18986	0.0434782608695652	9.3804347826087	2.74419937241386	0.101397760545845	0.22778747326483	0.165203168073322	AKAP12	1
BP	GO:0010888	negative regulation of lipid storage	1/88	23/18986	0.0434782608695652	9.3804347826087	2.74419937241386	0.101397760545845	0.22778747326483	0.165203168073322	PPARG	1
BP	GO:0031290	retinal ganglion cell axon guidance	1/88	23/18986	0.0434782608695652	9.3804347826087	2.74419937241386	0.101397760545845	0.22778747326483	0.165203168073322	EPHB2	1
BP	GO:0032253	dense core granule localization	1/88	23/18986	0.0434782608695652	9.3804347826087	2.74419937241386	0.101397760545845	0.22778747326483	0.165203168073322	SYBU	1
BP	GO:0032700	negative regulation of interleukin-17 production	1/88	23/18986	0.0434782608695652	9.3804347826087	2.74419937241386	0.101397760545845	0.22778747326483	0.165203168073322	VSIR	1
BP	GO:0035493	SNARE complex assembly	1/88	23/18986	0.0434782608695652	9.3804347826087	2.74419937241386	0.101397760545845	0.22778747326483	0.165203168073322	UVRAG	1
BP	GO:0046058	cAMP metabolic process	1/88	23/18986	0.0434782608695652	9.3804347826087	2.74419937241386	0.101397760545845	0.22778747326483	0.165203168073322	PDE8B	1
BP	GO:0060571	morphogenesis of an epithelial fold	1/88	23/18986	0.0434782608695652	9.3804347826087	2.74419937241386	0.101397760545845	0.22778747326483	0.165203168073322	CECR2	1
BP	GO:0045137	development of primary sexual characteristics	3/88	241/18986	0.012448132780083	2.6856846473029	1.79713558950717	0.101455004946268	0.22778747326483	0.165203168073322	KCNE1/TIPARP/AGO4	3
BP	GO:0071219	cellular response to molecule of bacterial origin	3/88	242/18986	0.012396694214876	2.6745867768595	1.78905180807521	0.102400596739596	0.229672466905666	0.166570262219461	IRF8/IRAK2/EPHB2	3
BP	GO:1903076	regulation of protein localization to plasma membrane	2/88	117/18986	0.0170940170940171	3.68803418803419	1.9901783209682	0.102501015567338	0.229672466905666	0.166570262219461	ACSL3/EPHB2	2
BP	GO:0003081	regulation of systemic arterial blood pressure by renin-angiotensin	1/88	24/18986	0.0416666666666667	8.98958333333333	2.67255342198668	0.105567828418648	0.234653764467025	0.17018295490382	PCSK5	1
BP	GO:0006851	mitochondrial calcium ion transmembrane transport	1/88	24/18986	0.0416666666666667	8.98958333333333	2.67255342198668	0.105567828418648	0.234653764467025	0.17018295490382	ITPR1	1
BP	GO:0035357	peroxisome proliferator activated receptor signaling pathway	1/88	24/18986	0.0416666666666667	8.98958333333333	2.67255342198668	0.105567828418648	0.234653764467025	0.17018295490382	PPARG	1
BP	GO:0045591	positive regulation of regulatory T cell differentiation	1/88	24/18986	0.0416666666666667	8.98958333333333	2.67255342198668	0.105567828418648	0.234653764467025	0.17018295490382	VSIR	1
BP	GO:0046885	regulation of hormone biosynthetic process	1/88	24/18986	0.0416666666666667	8.98958333333333	2.67255342198668	0.105567828418648	0.234653764467025	0.17018295490382	PDE8B	1
BP	GO:0050650	chondroitin sulfate proteoglycan biosynthetic process	1/88	24/18986	0.0416666666666667	8.98958333333333	2.67255342198668	0.105567828418648	0.234653764467025	0.17018295490382	CHST3	1
BP	GO:0098856	intestinal lipid absorption	1/88	24/18986	0.0416666666666667	8.98958333333333	2.67255342198668	0.105567828418648	0.234653764467025	0.17018295490382	LDLR	1
BP	GO:1903861	positive regulation of dendrite extension	1/88	24/18986	0.0416666666666667	8.98958333333333	2.67255342198668	0.105567828418648	0.234653764467025	0.17018295490382	NEDD4L	1
BP	GO:0001818	negative regulation of cytokine production	4/88	388/18986	0.0103092783505155	2.22422680412371	1.66258301577958	0.105989163294758	0.235355177974887	0.170691655983679	IGF1/VSIR/ABCD2/EPHB2	4
BP	GO:0006720	isoprenoid metabolic process	2/88	120/18986	0.0166666666666667	3.59583333333333	1.94655297484289	0.106914011033382	0.23717215807505	0.172009423218948	LIPE/DGAT2	2
BP	GO:0022604	regulation of cell morphogenesis	3/88	248/18986	0.0120967741935484	2.60987903225806	1.74139054290971	0.108148141359127	0.237478851611454	0.172231853114303	EPHB2/AGO4/NEDD4L	3
BP	GO:0034341	response to type II interferon	2/88	121/18986	0.0165289256198347	3.56611570247934	1.93232080139471	0.108396362917296	0.237478851611454	0.172231853114303	IRF8/PPARG	2
BP	GO:1903037	regulation of leukocyte cell-cell adhesion	4/88	392/18986	0.0102040816326531	2.2015306122449	1.64032602287331	0.108969539615118	0.237478851611454	0.172231853114303	IGF1/GPAM/VSIR/HLA-DRB5	4
BP	GO:0016054	organic acid catabolic process	3/88	249/18986	0.0120481927710843	2.59939759036145	1.73358362868581	0.109118214434728	0.237478851611454	0.172231853114303	GLUL/ACACB/ABCD2	3
BP	GO:0046395	carboxylic acid catabolic process	3/88	249/18986	0.0120481927710843	2.59939759036145	1.73358362868581	0.109118214434728	0.237478851611454	0.172231853114303	GLUL/ACACB/ABCD2	3
BP	GO:0001919	regulation of receptor recycling	1/88	25/18986	0.04	8.63	2.60496946934134	0.109718763504565	0.237478851611454	0.172231853114303	LDLR	1
BP	GO:0003071	renal system process involved in regulation of systemic arterial blood pressure	1/88	25/18986	0.04	8.63	2.60496946934134	0.109718763504565	0.237478851611454	0.172231853114303	PCSK5	1
BP	GO:0007130	synaptonemal complex assembly	1/88	25/18986	0.04	8.63	2.60496946934134	0.109718763504565	0.237478851611454	0.172231853114303	AGO4	1
BP	GO:0010842	retina layer formation	1/88	25/18986	0.04	8.63	2.60496946934134	0.109718763504565	0.237478851611454	0.172231853114303	FAT3	1
BP	GO:0010954	positive regulation of protein processing	1/88	25/18986	0.04	8.63	2.60496946934134	0.109718763504565	0.237478851611454	0.172231853114303	ANGPTL8	1
BP	GO:0032693	negative regulation of interleukin-10 production	1/88	25/18986	0.04	8.63	2.60496946934134	0.109718763504565	0.237478851611454	0.172231853114303	VSIR	1
BP	GO:0040037	negative regulation of fibroblast growth factor receptor signaling pathway	1/88	25/18986	0.04	8.63	2.60496946934134	0.109718763504565	0.237478851611454	0.172231853114303	SPRY4	1
BP	GO:0042178	xenobiotic catabolic process	1/88	25/18986	0.04	8.63	2.60496946934134	0.109718763504565	0.237478851611454	0.172231853114303	ACSL1	1
BP	GO:0042953	lipoprotein transport	1/88	25/18986	0.04	8.63	2.60496946934134	0.109718763504565	0.237478851611454	0.172231853114303	PPARG	1
BP	GO:0043567	regulation of insulin-like growth factor receptor signaling pathway	1/88	25/18986	0.04	8.63	2.60496946934134	0.109718763504565	0.237478851611454	0.172231853114303	IGF1	1
BP	GO:0048169	regulation of long-term neuronal synaptic plasticity	1/88	25/18986	0.04	8.63	2.60496946934134	0.109718763504565	0.237478851611454	0.172231853114303	EPHB2	1
BP	GO:0051152	positive regulation of smooth muscle cell differentiation	1/88	25/18986	0.04	8.63	2.60496946934134	0.109718763504565	0.237478851611454	0.172231853114303	OLFM2	1
BP	GO:0061042	vascular wound healing	1/88	25/18986	0.04	8.63	2.60496946934134	0.109718763504565	0.237478851611454	0.172231853114303	ADIPOR2	1
BP	GO:0070233	negative regulation of T cell apoptotic process	1/88	25/18986	0.04	8.63	2.60496946934134	0.109718763504565	0.237478851611454	0.172231853114303	GPAM	1
BP	GO:0070861	regulation of protein exit from endoplasmic reticulum	1/88	25/18986	0.04	8.63	2.60496946934134	0.109718763504565	0.237478851611454	0.172231853114303	INSIG1	1
BP	GO:0071467	cellular response to pH	1/88	25/18986	0.04	8.63	2.60496946934134	0.109718763504565	0.237478851611454	0.172231853114303	KCNE1	1
BP	GO:1901071	glucosamine-containing compound metabolic process	1/88	25/18986	0.04	8.63	2.60496946934134	0.109718763504565	0.237478851611454	0.172231853114303	CHST3	1
BP	GO:1903020	positive regulation of glycoprotein metabolic process	1/88	25/18986	0.04	8.63	2.60496946934134	0.109718763504565	0.237478851611454	0.172231853114303	IGF1	1
BP	GO:1905563	negative regulation of vascular endothelial cell proliferation	1/88	25/18986	0.04	8.63	2.60496946934134	0.109718763504565	0.237478851611454	0.172231853114303	PPARG	1
BP	GO:0050863	regulation of T cell activation	4/88	393/18986	0.0101781170483461	2.19592875318066	1.63480351412445	0.109720566047899	0.237478851611454	0.172231853114303	IGF1/GPAM/VSIR/HLA-DRB5	4
BP	GO:0006814	sodium ion transport	3/88	251/18986	0.0119521912350598	2.57868525896414	1.71808355240966	0.111068596235619	0.240162902453111	0.174178464558543	SLC24A3/SLC4A4/NEDD4L	3
BP	GO:0030301	cholesterol transport	2/88	123/18986	0.016260162601626	3.50813008130081	1.90430253158668	0.111377602050146	0.240363884152838	0.17432422680369	LDLR/PPARG	2
BP	GO:0061640	cytoskeleton-dependent cytokinesis	2/88	123/18986	0.016260162601626	3.50813008130081	1.90430253158668	0.111377602050146	0.240363884152838	0.17432422680369	CECR2/SEPTIN9	2
BP	GO:0009205	purine ribonucleoside triphosphate metabolic process	3/88	252/18986	0.0119047619047619	2.56845238095238	1.71038966932031	0.112048865261116	0.241578222098822	0.175204927014781	IGF1/PFKFB3/SLC4A4	3
BP	GO:0032609	type II interferon production	2/88	124/18986	0.0161290322580645	3.47983870967742	1.89051062169833	0.112876326581441	0.242177535369632	0.175639579761867	IRF8/VSIR	2
BP	GO:0032649	regulation of type II interferon production	2/88	124/18986	0.0161290322580645	3.47983870967742	1.89051062169833	0.112876326581441	0.242177535369632	0.175639579761867	IRF8/VSIR	2
BP	GO:0007039	protein catabolic process in the vacuole	1/88	26/18986	0.0384615384615385	8.29807692307692	2.54105847142867	0.113850652582757	0.242177535369632	0.175639579761867	LDLR	1
BP	GO:0009065	glutamine family amino acid catabolic process	1/88	26/18986	0.0384615384615385	8.29807692307692	2.54105847142867	0.113850652582757	0.242177535369632	0.175639579761867	GLUL	1
BP	GO:0022038	corpus callosum development	1/88	26/18986	0.0384615384615385	8.29807692307692	2.54105847142867	0.113850652582757	0.242177535369632	0.175639579761867	EPHB2	1
BP	GO:0030204	chondroitin sulfate metabolic process	1/88	26/18986	0.0384615384615385	8.29807692307692	2.54105847142867	0.113850652582757	0.242177535369632	0.175639579761867	CHST3	1
BP	GO:0032252	secretory granule localization	1/88	26/18986	0.0384615384615385	8.29807692307692	2.54105847142867	0.113850652582757	0.242177535369632	0.175639579761867	SYBU	1
BP	GO:0036315	cellular response to sterol	1/88	26/18986	0.0384615384615385	8.29807692307692	2.54105847142867	0.113850652582757	0.242177535369632	0.175639579761867	INSIG1	1
BP	GO:0043931	ossification involved in bone maturation	1/88	26/18986	0.0384615384615385	8.29807692307692	2.54105847142867	0.113850652582757	0.242177535369632	0.175639579761867	IGF1	1
BP	GO:0044872	lipoprotein localization	1/88	26/18986	0.0384615384615385	8.29807692307692	2.54105847142867	0.113850652582757	0.242177535369632	0.175639579761867	PPARG	1
BP	GO:0045717	negative regulation of fatty acid biosynthetic process	1/88	26/18986	0.0384615384615385	8.29807692307692	2.54105847142867	0.113850652582757	0.242177535369632	0.175639579761867	INSIG1	1
BP	GO:0048143	astrocyte activation	1/88	26/18986	0.0384615384615385	8.29807692307692	2.54105847142867	0.113850652582757	0.242177535369632	0.175639579761867	LDLR	1
BP	GO:0090314	positive regulation of protein targeting to membrane	1/88	26/18986	0.0384615384615385	8.29807692307692	2.54105847142867	0.113850652582757	0.242177535369632	0.175639579761867	STOM	1
BP	GO:2000273	positive regulation of signaling receptor activity	1/88	26/18986	0.0384615384615385	8.29807692307692	2.54105847142867	0.113850652582757	0.242177535369632	0.175639579761867	EPHB2	1
BP	GO:0045446	endothelial cell differentiation	2/88	125/18986	0.016	3.452	1.87685978676013	0.114380346977397	0.242839954222049	0.176119999915979	FASN/CLIC4	2
BP	GO:0062014	negative regulation of small molecule metabolic process	2/88	125/18986	0.016	3.452	1.87685978676013	0.114380346977397	0.242839954222049	0.176119999915979	INSIG1/ACACB	2
BP	GO:1901617	organic hydroxy compound biosynthetic process	3/88	255/18986	0.0117647058823529	2.53823529411765	1.68752841608922	0.115009745881748	0.243943455278256	0.176920315525282	ACLY/INSIG1/CYP51A1	3
BP	GO:0031669	cellular response to nutrient levels	3/88	257/18986	0.0116731517509728	2.51848249027237	1.67246781800362	0.117000194447066	0.246758181844951	0.178961699712979	GLUL/LPL/MAT2A	3
BP	GO:0002070	epithelial cell maturation	1/88	27/18986	0.037037037037037	7.99074074074074	2.48048199750854	0.117963582043343	0.246758181844951	0.178961699712979	KCNE1	1
BP	GO:0010447	response to acidic pH	1/88	27/18986	0.037037037037037	7.99074074074074	2.48048199750854	0.117963582043343	0.246758181844951	0.178961699712979	KCNE1	1
BP	GO:0010875	positive regulation of cholesterol efflux	1/88	27/18986	0.037037037037037	7.99074074074074	2.48048199750854	0.117963582043343	0.246758181844951	0.178961699712979	PPARG	1
BP	GO:0018345	protein palmitoylation	1/88	27/18986	0.037037037037037	7.99074074074074	2.48048199750854	0.117963582043343	0.246758181844951	0.178961699712979	GLUL	1
BP	GO:0032469	endoplasmic reticulum calcium ion homeostasis	1/88	27/18986	0.037037037037037	7.99074074074074	2.48048199750854	0.117963582043343	0.246758181844951	0.178961699712979	ITPR1	1
BP	GO:0034377	plasma lipoprotein particle assembly	1/88	27/18986	0.037037037037037	7.99074074074074	2.48048199750854	0.117963582043343	0.246758181844951	0.178961699712979	ACSL3	1
BP	GO:0042026	protein refolding	1/88	27/18986	0.037037037037037	7.99074074074074	2.48048199750854	0.117963582043343	0.246758181844951	0.178961699712979	DNAJA1	1
BP	GO:0042759	long-chain fatty acid biosynthetic process	1/88	27/18986	0.037037037037037	7.99074074074074	2.48048199750854	0.117963582043343	0.246758181844951	0.178961699712979	ELOVL6	1
BP	GO:0043043	peptide biosynthetic process	1/88	27/18986	0.037037037037037	7.99074074074074	2.48048199750854	0.117963582043343	0.246758181844951	0.178961699712979	PCSK5	1
BP	GO:0048745	smooth muscle tissue development	1/88	27/18986	0.037037037037037	7.99074074074074	2.48048199750854	0.117963582043343	0.246758181844951	0.178961699712979	TIPARP	1
BP	GO:0060333	type II interferon-mediated signaling pathway	1/88	27/18986	0.037037037037037	7.99074074074074	2.48048199750854	0.117963582043343	0.246758181844951	0.178961699712979	PPARG	1
BP	GO:1903319	positive regulation of protein maturation	1/88	27/18986	0.037037037037037	7.99074074074074	2.48048199750854	0.117963582043343	0.246758181844951	0.178961699712979	ANGPTL8	1
BP	GO:1903859	regulation of dendrite extension	1/88	27/18986	0.037037037037037	7.99074074074074	2.48048199750854	0.117963582043343	0.246758181844951	0.178961699712979	NEDD4L	1
BP	GO:0009199	ribonucleoside triphosphate metabolic process	3/88	258/18986	0.0116279069767442	2.50872093023256	1.66499058634353	0.118000317071024	0.246758181844951	0.178961699712979	IGF1/PFKFB3/SLC4A4	3
BP	GO:0006821	chloride transport	2/88	128/18986	0.015625	3.37109	1.83672699652074	0.118923388253534	0.248156686604635	0.179975967150754	SLC1A3/CLIC4	2
BP	GO:0030282	bone mineralization	2/88	128/18986	0.015625	3.37109	1.83672699652074	0.118923388253534	0.248156686604635	0.179975967150754	IGF1/SLC24A3	2
BP	GO:0009144	purine nucleoside triphosphate metabolic process	3/88	259/18986	0.0115830115830116	2.49903474903475	1.6575482971403	0.119003678475122	0.248156686604635	0.179975967150754	IGF1/PFKFB3/SLC4A4	3
BP	GO:0006612	protein targeting to membrane	2/88	129/18986	0.0155038759689922	3.34496124031008	1.82361408457468	0.120447800046133	0.248243367736111	0.180038832756692	STOM/KCNE1	2
BP	GO:0043200	response to amino acid	2/88	129/18986	0.0155038759689922	3.34496124031008	1.82361408457468	0.120447800046133	0.248243367736111	0.180038832756692	PNPLA3/MAT2A	2
BP	GO:0051702	biological process involved in interaction with symbiont	2/88	129/18986	0.0155038759689922	3.34496124031008	1.82361408457468	0.120447800046133	0.248243367736111	0.180038832756692	STOM/FASN	2
BP	GO:0010959	regulation of metal ion transport	4/88	408/18986	0.00980392156862745	2.11519607843137	1.55389099652026	0.121264631266378	0.248243367736111	0.180038832756692	CD63/KCNE1/AKAP9/NEDD4L	4
BP	GO:0032612	interleukin-1 production	2/88	130/18986	0.0153846153846154	3.31923076923077	1.81062940886051	0.121977114696732	0.248243367736111	0.180038832756692	IGF1/LPL	2
BP	GO:0032652	regulation of interleukin-1 production	2/88	130/18986	0.0153846153846154	3.31923076923077	1.81062940886051	0.121977114696732	0.248243367736111	0.180038832756692	IGF1/LPL	2
BP	GO:0005996	monosaccharide metabolic process	3/88	262/18986	0.0114503816793893	2.47041984732824	1.63542789078236	0.122032994050084	0.248243367736111	0.180038832756692	IGF1/ACACB/PFKFB3	3
BP	GO:0006541	glutamine metabolic process	1/88	28/18986	0.0357142857142857	7.70535714285714	2.42294404658942	0.122057637889126	0.248243367736111	0.180038832756692	GLUL	1
BP	GO:0007097	nuclear migration	1/88	28/18986	0.0357142857142857	7.70535714285714	2.42294404658942	0.122057637889126	0.248243367736111	0.180038832756692	CLMN	1
BP	GO:0010714	positive regulation of collagen metabolic process	1/88	28/18986	0.0357142857142857	7.70535714285714	2.42294404658942	0.122057637889126	0.248243367736111	0.180038832756692	VSIR	1
BP	GO:0015740	C4-dicarboxylate transport	1/88	28/18986	0.0357142857142857	7.70535714285714	2.42294404658942	0.122057637889126	0.248243367736111	0.180038832756692	SLC1A3	1
BP	GO:0021544	subpallium development	1/88	28/18986	0.0357142857142857	7.70535714285714	2.42294404658942	0.122057637889126	0.248243367736111	0.180038832756692	ZSWIM6	1
BP	GO:0021801	cerebral cortex radial glia-guided migration	1/88	28/18986	0.0357142857142857	7.70535714285714	2.42294404658942	0.122057637889126	0.248243367736111	0.180038832756692	LAMB1	1
BP	GO:0022030	telencephalon glial cell migration	1/88	28/18986	0.0357142857142857	7.70535714285714	2.42294404658942	0.122057637889126	0.248243367736111	0.180038832756692	LAMB1	1
BP	GO:0034643	establishment of mitochondrion localization, microtubule-mediated	1/88	28/18986	0.0357142857142857	7.70535714285714	2.42294404658942	0.122057637889126	0.248243367736111	0.180038832756692	SYBU	1
BP	GO:0036037	CD8-positive, alpha-beta T cell activation	1/88	28/18986	0.0357142857142857	7.70535714285714	2.42294404658942	0.122057637889126	0.248243367736111	0.180038832756692	VSIR	1
BP	GO:0044827	modulation by host of viral genome replication	1/88	28/18986	0.0357142857142857	7.70535714285714	2.42294404658942	0.122057637889126	0.248243367736111	0.180038832756692	STOM	1
BP	GO:0045686	negative regulation of glial cell differentiation	1/88	28/18986	0.0357142857142857	7.70535714285714	2.42294404658942	0.122057637889126	0.248243367736111	0.180038832756692	LDLR	1
BP	GO:0047497	mitochondrion transport along microtubule	1/88	28/18986	0.0357142857142857	7.70535714285714	2.42294404658942	0.122057637889126	0.248243367736111	0.180038832756692	SYBU	1
BP	GO:0050995	negative regulation of lipid catabolic process	1/88	28/18986	0.0357142857142857	7.70535714285714	2.42294404658942	0.122057637889126	0.248243367736111	0.180038832756692	ACACB	1
BP	GO:0050996	positive regulation of lipid catabolic process	1/88	28/18986	0.0357142857142857	7.70535714285714	2.42294404658942	0.122057637889126	0.248243367736111	0.180038832756692	ABCD2	1
BP	GO:0060117	auditory receptor cell development	1/88	28/18986	0.0357142857142857	7.70535714285714	2.42294404658942	0.122057637889126	0.248243367736111	0.180038832756692	CDH23	1
BP	GO:0060586	multicellular organismal-level iron ion homeostasis	1/88	28/18986	0.0357142857142857	7.70535714285714	2.42294404658942	0.122057637889126	0.248243367736111	0.180038832756692	CYBRD1	1
BP	GO:0061744	motor behavior	1/88	28/18986	0.0357142857142857	7.70535714285714	2.42294404658942	0.122057637889126	0.248243367736111	0.180038832756692	PFKFB3	1
BP	GO:0070193	synaptonemal complex organization	1/88	28/18986	0.0357142857142857	7.70535714285714	2.42294404658942	0.122057637889126	0.248243367736111	0.180038832756692	AGO4	1
BP	GO:0086013	membrane repolarization during cardiac muscle cell action potential	1/88	28/18986	0.0357142857142857	7.70535714285714	2.42294404658942	0.122057637889126	0.248243367736111	0.180038832756692	KCNE1	1
BP	GO:1902894	negative regulation of miRNA transcription	1/88	28/18986	0.0357142857142857	7.70535714285714	2.42294404658942	0.122057637889126	0.248243367736111	0.180038832756692	PPARG	1
BP	GO:0055007	cardiac muscle cell differentiation	2/88	131/18986	0.0152671755725191	3.29389312977099	1.79777060310386	0.123511255405312	0.250741371602937	0.181850513384886	IGF1/MYO18B	2
BP	GO:0072329	monocarboxylic acid catabolic process	2/88	131/18986	0.0152671755725191	3.29389312977099	1.79777060310386	0.123511255405312	0.250741371602937	0.181850513384886	ACACB/ABCD2	2
BP	GO:0001654	eye development	4/88	411/18986	0.0097323600973236	2.09975669099757	1.53812569450777	0.123634805499599	0.250763393105386	0.181866484508838	FAT3/EPHB2/VSTM4/CLIC4	4
BP	GO:0015918	sterol transport	2/88	132/18986	0.0151515151515152	3.26893939393939	1.78503536290217	0.125050145963488	0.252379240346673	0.183038379870585	LDLR/PPARG	2
BP	GO:0002092	positive regulation of receptor internalization	1/88	29/18986	0.0344827586206897	7.43965517241379	2.36818442744284	0.126132905737304	0.252379240346673	0.183038379870585	CD63	1
BP	GO:0006656	phosphatidylcholine biosynthetic process	1/88	29/18986	0.0344827586206897	7.43965517241379	2.36818442744284	0.126132905737304	0.252379240346673	0.183038379870585	ACSL3	1
BP	GO:0010039	response to iron ion	1/88	29/18986	0.0344827586206897	7.43965517241379	2.36818442744284	0.126132905737304	0.252379240346673	0.183038379870585	CYBRD1	1
BP	GO:0021952	central nervous system projection neuron axonogenesis	1/88	29/18986	0.0344827586206897	7.43965517241379	2.36818442744284	0.126132905737304	0.252379240346673	0.183038379870585	EPHB2	1
BP	GO:0034695	response to prostaglandin E	1/88	29/18986	0.0344827586206897	7.43965517241379	2.36818442744284	0.126132905737304	0.252379240346673	0.183038379870585	ACACA	1
BP	GO:0035872	nucleotide-binding domain, leucine rich repeat containing receptor signaling pathway	1/88	29/18986	0.0344827586206897	7.43965517241379	2.36818442744284	0.126132905737304	0.252379240346673	0.183038379870585	MAP2K6	1
BP	GO:0042832	defense response to protozoan	1/88	29/18986	0.0344827586206897	7.43965517241379	2.36818442744284	0.126132905737304	0.252379240346673	0.183038379870585	IRF8	1
BP	GO:0045954	positive regulation of natural killer cell mediated cytotoxicity	1/88	29/18986	0.0344827586206897	7.43965517241379	2.36818442744284	0.126132905737304	0.252379240346673	0.183038379870585	CADM1	1
BP	GO:0051156	glucose 6-phosphate metabolic process	1/88	29/18986	0.0344827586206897	7.43965517241379	2.36818442744284	0.126132905737304	0.252379240346673	0.183038379870585	ACACB	1
BP	GO:0070977	bone maturation	1/88	29/18986	0.0344827586206897	7.43965517241379	2.36818442744284	0.126132905737304	0.252379240346673	0.183038379870585	IGF1	1
BP	GO:0090594	inflammatory response to wounding	1/88	29/18986	0.0344827586206897	7.43965517241379	2.36818442744284	0.126132905737304	0.252379240346673	0.183038379870585	PPARG	1
BP	GO:0098901	regulation of cardiac muscle cell action potential	1/88	29/18986	0.0344827586206897	7.43965517241379	2.36818442744284	0.126132905737304	0.252379240346673	0.183038379870585	AKAP9	1
BP	GO:1901201	regulation of extracellular matrix assembly	1/88	29/18986	0.0344827586206897	7.43965517241379	2.36818442744284	0.126132905737304	0.252379240346673	0.183038379870585	PPARG	1
BP	GO:1902430	negative regulation of amyloid-beta formation	1/88	29/18986	0.0344827586206897	7.43965517241379	2.36818442744284	0.126132905737304	0.252379240346673	0.183038379870585	IGF1	1
BP	GO:0098661	inorganic anion transmembrane transport	2/88	133/18986	0.0150375939849624	3.24436090225564	1.77242144364593	0.126593710750782	0.253073680521554	0.183542023531422	SLC1A3/CLIC4	2
BP	GO:0150063	visual system development	4/88	415/18986	0.00963855421686747	2.07951807228916	1.51731249813475	0.126826028748505	0.253310515229285	0.18371378821833	FAT3/EPHB2/VSTM4/CLIC4	4
BP	GO:0071216	cellular response to biotic stimulus	3/88	269/18986	0.0111524163568773	2.40613382899628	1.5849785567587	0.129210987604289	0.2578425537395	0.187000655178074	IRF8/IRAK2/EPHB2	3
BP	GO:0046683	response to organophosphorus	2/88	135/18986	0.0148148148148148	3.1962962962963	1.74754887661595	0.129694563448112	0.258061647472127	0.187159553199182	KCNE1/AKAP9	2
BP	GO:0015732	prostaglandin transport	1/88	30/18986	0.0333333333333333	7.19166666666667	2.31597336016189	0.130189470821184	0.258061647472127	0.187159553199182	MAP2K6	1
BP	GO:0065005	protein-lipid complex assembly	1/88	30/18986	0.0333333333333333	7.19166666666667	2.31597336016189	0.130189470821184	0.258061647472127	0.187159553199182	ACSL3	1
BP	GO:0090140	regulation of mitochondrial fission	1/88	30/18986	0.0333333333333333	7.19166666666667	2.31597336016189	0.130189470821184	0.258061647472127	0.187159553199182	PPARG	1
BP	GO:1900746	regulation of vascular endothelial growth factor signaling pathway	1/88	30/18986	0.0333333333333333	7.19166666666667	2.31597336016189	0.130189470821184	0.258061647472127	0.187159553199182	CD63	1
BP	GO:2000629	negative regulation of miRNA metabolic process	1/88	30/18986	0.0333333333333333	7.19166666666667	2.31597336016189	0.130189470821184	0.258061647472127	0.187159553199182	PPARG	1
BP	GO:0001894	tissue homeostasis	3/88	270/18986	0.0111111111111111	2.39722222222222	1.5779003139974	0.130248642746606	0.258061647472127	0.187159553199182	ACACA/CDH23/VSTM4	3
BP	GO:0060249	anatomical structure homeostasis	3/88	270/18986	0.0111111111111111	2.39722222222222	1.5779003139974	0.130248642746606	0.258061647472127	0.187159553199182	ACACA/CDH23/VSTM4	3
BP	GO:0048593	camera-type eye morphogenesis	2/88	136/18986	0.0147058823529412	3.17279411764706	1.73528602104607	0.131251703023455	0.259817650557996	0.1884330967737	FAT3/EPHB2	2
BP	GO:0048880	sensory system development	4/88	422/18986	0.00947867298578199	2.04502369668246	1.48144420200901	0.132494404115205	0.262044488138962	0.190048113692267	FAT3/EPHB2/VSTM4/CLIC4	4
BP	GO:0003298	physiological muscle hypertrophy	1/88	31/18986	0.032258064516129	6.95967741935484	2.26610704135594	0.134227417991881	0.262602781281867	0.190453016537009	IGF1	1
BP	GO:0003301	physiological cardiac muscle hypertrophy	1/88	31/18986	0.032258064516129	6.95967741935484	2.26610704135594	0.134227417991881	0.262602781281867	0.190453016537009	IGF1	1
BP	GO:0008209	androgen metabolic process	1/88	31/18986	0.032258064516129	6.95967741935484	2.26610704135594	0.134227417991881	0.262602781281867	0.190453016537009	TIPARP	1
BP	GO:0019886	antigen processing and presentation of exogenous peptide antigen via MHC class II	1/88	31/18986	0.032258064516129	6.95967741935484	2.26610704135594	0.134227417991881	0.262602781281867	0.190453016537009	HLA-DRB5	1
BP	GO:0021602	cranial nerve morphogenesis	1/88	31/18986	0.032258064516129	6.95967741935484	2.26610704135594	0.134227417991881	0.262602781281867	0.190453016537009	EPHB2	1
BP	GO:0030262	apoptotic nuclear changes	1/88	31/18986	0.032258064516129	6.95967741935484	2.26610704135594	0.134227417991881	0.262602781281867	0.190453016537009	CECR2	1
BP	GO:0040018	positive regulation of multicellular organism growth	1/88	31/18986	0.032258064516129	6.95967741935484	2.26610704135594	0.134227417991881	0.262602781281867	0.190453016537009	GPAM	1
BP	GO:0045724	positive regulation of cilium assembly	1/88	31/18986	0.032258064516129	6.95967741935484	2.26610704135594	0.134227417991881	0.262602781281867	0.190453016537009	SEPTIN9	1
BP	GO:0050654	chondroitin sulfate proteoglycan metabolic process	1/88	31/18986	0.032258064516129	6.95967741935484	2.26610704135594	0.134227417991881	0.262602781281867	0.190453016537009	CHST3	1
BP	GO:0051291	protein heterooligomerization	1/88	31/18986	0.032258064516129	6.95967741935484	2.26610704135594	0.134227417991881	0.262602781281867	0.190453016537009	MAT2A	1
BP	GO:0061049	cell growth involved in cardiac muscle cell development	1/88	31/18986	0.032258064516129	6.95967741935484	2.26610704135594	0.134227417991881	0.262602781281867	0.190453016537009	IGF1	1
BP	GO:1902992	negative regulation of amyloid precursor protein catabolic process	1/88	31/18986	0.032258064516129	6.95967741935484	2.26610704135594	0.134227417991881	0.262602781281867	0.190453016537009	IGF1	1
BP	GO:0050768	negative regulation of neurogenesis	2/88	138/18986	0.0144927536231884	3.1268115942029	1.71109704118362	0.134379042095255	0.262602781281867	0.190453016537009	LDLR/EPHB2	2
BP	GO:0009141	nucleoside triphosphate metabolic process	3/88	274/18986	0.0109489051094891	2.36222627737226	1.54989809714734	0.134429019271931	0.262602781281867	0.190453016537009	IGF1/PFKFB3/SLC4A4	3
BP	GO:0006898	receptor-mediated endocytosis	3/88	275/18986	0.0109090909090909	2.35363636363636	1.54297388132535	0.135481450597212	0.264194765625589	0.191607605300545	CD63/LDLR/GRK3	3
BP	GO:0097305	response to alcohol	3/88	275/18986	0.0109090909090909	2.35363636363636	1.54297388132535	0.135481450597212	0.264194765625589	0.191607605300545	ACACA/FKBP5/IGFBP7	3
BP	GO:0090288	negative regulation of cellular response to growth factor stimulus	2/88	139/18986	0.0143884892086331	3.10431654676259	1.69916701788557	0.135949096685389	0.26487455352451	0.192100622378745	SPRY4/PPARG	2
BP	GO:0032868	response to insulin	3/88	276/18986	0.0108695652173913	2.34510869565217	1.53607967254236	0.136536776050279	0.265691334678093	0.192692993997169	PNPLA3/INSIG1/PPARG	3
BP	GO:0045859	regulation of protein kinase activity	4/88	427/18986	0.00936768149882904	2.02107728337237	1.45624343453274	0.136607140167073	0.265691334678093	0.192692993997169	IGF1/DNAJA1/UVRAG/EPHB2	4
BP	GO:0046328	regulation of JNK cascade	2/88	140/18986	0.0142857142857143	3.08214285714286	1.68734411972796	0.137523312313834	0.266089273855559	0.192981599915114	SH3RF3/DNAJA1	2
BP	GO:0001562	response to protozoan	1/88	32/18986	0.03125	6.74219	2.21840397595171	0.138246831720012	0.266089273855559	0.192981599915114	IRF8	1
BP	GO:0002313	mature B cell differentiation involved in immune response	1/88	32/18986	0.03125	6.74219	2.21840397595171	0.138246831720012	0.266089273855559	0.192981599915114	IRF8	1
BP	GO:0005979	regulation of glycogen biosynthetic process	1/88	32/18986	0.03125	6.74219	2.21840397595171	0.138246831720012	0.266089273855559	0.192981599915114	IGF1	1
BP	GO:0006734	NADH metabolic process	1/88	32/18986	0.03125	6.74219	2.21840397595171	0.138246831720012	0.266089273855559	0.192981599915114	ME1	1
BP	GO:0010962	regulation of glucan biosynthetic process	1/88	32/18986	0.03125	6.74219	2.21840397595171	0.138246831720012	0.266089273855559	0.192981599915114	IGF1	1
BP	GO:0051642	centrosome localization	1/88	32/18986	0.03125	6.74219	2.21840397595171	0.138246831720012	0.266089273855559	0.192981599915114	AKAP9	1
BP	GO:0060325	face morphogenesis	1/88	32/18986	0.03125	6.74219	2.21840397595171	0.138246831720012	0.266089273855559	0.192981599915114	TIPARP	1
BP	GO:0061842	microtubule organizing center localization	1/88	32/18986	0.03125	6.74219	2.21840397595171	0.138246831720012	0.266089273855559	0.192981599915114	AKAP9	1
BP	GO:0086011	membrane repolarization during action potential	1/88	32/18986	0.03125	6.74219	2.21840397595171	0.138246831720012	0.266089273855559	0.192981599915114	KCNE1	1
BP	GO:0090317	negative regulation of intracellular protein transport	1/88	32/18986	0.03125	6.74219	2.21840397595171	0.138246831720012	0.266089273855559	0.192981599915114	INSIG1	1
BP	GO:1902547	regulation of cellular response to vascular endothelial growth factor stimulus	1/88	32/18986	0.03125	6.74219	2.21840397595171	0.138246831720012	0.266089273855559	0.192981599915114	CD63	1
BP	GO:0007159	leukocyte cell-cell adhesion	4/88	430/18986	0.00930232558139535	2.00697674418605	1.44128610956228	0.139099825164359	0.267272106992988	0.193839451221881	IGF1/GPAM/VSIR/HLA-DRB5	4
BP	GO:0031623	receptor internalization	2/88	141/18986	0.0141843971631206	3.06028368794326	1.67562651500856	0.139101617931631	0.267272106992988	0.193839451221881	CD63/GRK3	2
BP	GO:0042692	muscle cell differentiation	4/88	432/18986	0.00925925925925926	1.99768518518518	1.43138128664786	0.140771904786429	0.26981068919859	0.195680561344264	IGF1/OLFM2/LAMB1/MYO18B	4
BP	GO:0090150	establishment of protein localization to membrane	3/88	280/18986	0.0107142857142857	2.31160714285714	1.50879778655555	0.140786611307669	0.26981068919859	0.195680561344264	STOM/KCNE1/ACSL3	3
BP	GO:0098742	cell-cell adhesion via plasma-membrane adhesion molecules	3/88	280/18986	0.0107142857142857	2.31160714285714	1.50879778655555	0.140786611307669	0.26981068919859	0.195680561344264	CDH23/CADM1/FAT3	3
BP	GO:0010721	negative regulation of cell development	3/88	281/18986	0.0106761565836299	2.30338078291815	1.50204979938337	0.14185610148689	0.269864649965875	0.195719696462537	IGF1/LDLR/EPHB2	3
BP	GO:0021537	telencephalon development	3/88	281/18986	0.0106761565836299	2.30338078291815	1.50204979938337	0.14185610148689	0.269864649965875	0.195719696462537	LAMB1/EPHB2/ZSWIM6	3
BP	GO:0006308	DNA catabolic process	1/88	33/18986	0.0303030303030303	6.53787878787879	2.17270192365557	0.14224779609738	0.269864649965875	0.195719696462537	CECR2	1
BP	GO:0006921	cellular component disassembly involved in execution phase of apoptosis	1/88	33/18986	0.0303030303030303	6.53787878787879	2.17270192365557	0.14224779609738	0.269864649965875	0.195719696462537	CECR2	1
BP	GO:0010996	response to auditory stimulus	1/88	33/18986	0.0303030303030303	6.53787878787879	2.17270192365557	0.14224779609738	0.269864649965875	0.195719696462537	SLC1A3	1
BP	GO:0015813	L-glutamate transmembrane transport	1/88	33/18986	0.0303030303030303	6.53787878787879	2.17270192365557	0.14224779609738	0.269864649965875	0.195719696462537	SLC1A3	1
BP	GO:0031116	positive regulation of microtubule polymerization	1/88	33/18986	0.0303030303030303	6.53787878787879	2.17270192365557	0.14224779609738	0.269864649965875	0.195719696462537	AKAP9	1
BP	GO:0035774	positive regulation of insulin secretion involved in cellular response to glucose stimulus	1/88	33/18986	0.0303030303030303	6.53787878787879	2.17270192365557	0.14224779609738	0.269864649965875	0.195719696462537	SYBU	1
BP	GO:0048566	embryonic digestive tract development	1/88	33/18986	0.0303030303030303	6.53787878787879	2.17270192365557	0.14224779609738	0.269864649965875	0.195719696462537	PCSK5	1
BP	GO:0048710	regulation of astrocyte differentiation	1/88	33/18986	0.0303030303030303	6.53787878787879	2.17270192365557	0.14224779609738	0.269864649965875	0.195719696462537	LDLR	1
BP	GO:0048799	animal organ maturation	1/88	33/18986	0.0303030303030303	6.53787878787879	2.17270192365557	0.14224779609738	0.269864649965875	0.195719696462537	IGF1	1
BP	GO:0048813	dendrite morphogenesis	2/88	143/18986	0.013986013986014	3.01748251748252	1.65250008000417	0.142270217712347	0.269864649965875	0.195719696462537	EPHB2/NEDD4L	2
BP	GO:0007611	learning or memory	3/88	282/18986	0.0106382978723404	2.29521276595745	1.49533031541979	0.142928363404002	0.270882119739272	0.196457617769511	LDLR/PDE8B/EPHB2	3
BP	GO:0001101	response to acid chemical	2/88	144/18986	0.0138888888888889	2.99652777777778	1.64108780313152	0.143860372539701	0.271953550467999	0.197234674331137	PNPLA3/MAT2A	2
BP	GO:0007586	digestion	2/88	144/18986	0.0138888888888889	2.99652777777778	1.64108780313152	0.143860372539701	0.271953550467999	0.197234674331137	LDLR/SLC2A5	2
BP	GO:1904064	positive regulation of cation transmembrane transport	2/88	144/18986	0.0138888888888889	2.99652777777778	1.64108780313152	0.143860372539701	0.271953550467999	0.197234674331137	KCNE1/AKAP9	2
BP	GO:0050727	regulation of inflammatory response	4/88	438/18986	0.0091324200913242	1.9703196347032	1.40198073422535	0.14583675840979	0.273643926422214	0.198460621741102	IGF1/LDLR/LPL/PPARG	4
BP	GO:0006516	glycoprotein catabolic process	1/88	34/18986	0.0294117647058824	6.34558823529412	2.12885534186772	0.146230394838657	0.273643926422214	0.198460621741102	MAN1A1	1
BP	GO:0006536	glutamate metabolic process	1/88	34/18986	0.0294117647058824	6.34558823529412	2.12885534186772	0.146230394838657	0.273643926422214	0.198460621741102	GLUL	1
BP	GO:0032367	intracellular cholesterol transport	1/88	34/18986	0.0294117647058824	6.34558823529412	2.12885534186772	0.146230394838657	0.273643926422214	0.198460621741102	LDLR	1
BP	GO:0034249	negative regulation of amide metabolic process	1/88	34/18986	0.0294117647058824	6.34558823529412	2.12885534186772	0.146230394838657	0.273643926422214	0.198460621741102	IGF1	1
BP	GO:0046475	glycerophospholipid catabolic process	1/88	34/18986	0.0294117647058824	6.34558823529412	2.12885534186772	0.146230394838657	0.273643926422214	0.198460621741102	LDLR	1
BP	GO:0051450	myoblast proliferation	1/88	34/18986	0.0294117647058824	6.34558823529412	2.12885534186772	0.146230394838657	0.273643926422214	0.198460621741102	IGF1	1
BP	GO:0051654	establishment of mitochondrion localization	1/88	34/18986	0.0294117647058824	6.34558823529412	2.12885534186772	0.146230394838657	0.273643926422214	0.198460621741102	SYBU	1
BP	GO:0060055	angiogenesis involved in wound healing	1/88	34/18986	0.0294117647058824	6.34558823529412	2.12885534186772	0.146230394838657	0.273643926422214	0.198460621741102	ADIPOR2	1
BP	GO:0070498	interleukin-1-mediated signaling pathway	1/88	34/18986	0.0294117647058824	6.34558823529412	2.12885534186772	0.146230394838657	0.273643926422214	0.198460621741102	IRAK2	1
BP	GO:1901185	negative regulation of ERBB signaling pathway	1/88	34/18986	0.0294117647058824	6.34558823529412	2.12885534186772	0.146230394838657	0.273643926422214	0.198460621741102	CADM1	1
BP	GO:2000677	regulation of transcription regulatory region DNA binding	1/88	34/18986	0.0294117647058824	6.34558823529412	2.12885534186772	0.146230394838657	0.273643926422214	0.198460621741102	IGF1	1
BP	GO:0043467	regulation of generation of precursor metabolites and energy	2/88	146/18986	0.0136986301369863	2.95547945205479	1.61855681956199	0.147052047820575	0.274719400840285	0.199240610993806	IGF1/SLC4A4	2
BP	GO:0051961	negative regulation of nervous system development	2/88	146/18986	0.0136986301369863	2.95547945205479	1.61855681956199	0.147052047820575	0.274719400840285	0.199240610993806	LDLR/EPHB2	2
BP	GO:0043542	endothelial cell migration	3/88	287/18986	0.0104529616724739	2.25522648083624	1.46215214193179	0.148330534888918	0.276875369234768	0.200804229940579	GLUL/PPARG/VSTM4	3
BP	GO:0000460	maturation of 5.8S rRNA	1/88	35/18986	0.0285714285714286	6.16428571428571	2.08673323232751	0.150194711283054	0.277218071867753	0.201052775481142	MPHOSPH6	1
BP	GO:0002495	antigen processing and presentation of peptide antigen via MHC class II	1/88	35/18986	0.0285714285714286	6.16428571428571	2.08673323232751	0.150194711283054	0.277218071867753	0.201052775481142	HLA-DRB5	1
BP	GO:0002717	positive regulation of natural killer cell mediated immunity	1/88	35/18986	0.0285714285714286	6.16428571428571	2.08673323232751	0.150194711283054	0.277218071867753	0.201052775481142	CADM1	1
BP	GO:0010614	negative regulation of cardiac muscle hypertrophy	1/88	35/18986	0.0285714285714286	6.16428571428571	2.08673323232751	0.150194711283054	0.277218071867753	0.201052775481142	PPARG	1
BP	GO:0016486	peptide hormone processing	1/88	35/18986	0.0285714285714286	6.16428571428571	2.08673323232751	0.150194711283054	0.277218071867753	0.201052775481142	PCSK5	1
BP	GO:0046329	negative regulation of JNK cascade	1/88	35/18986	0.0285714285714286	6.16428571428571	2.08673323232751	0.150194711283054	0.277218071867753	0.201052775481142	DNAJA1	1
BP	GO:0048384	retinoic acid receptor signaling pathway	1/88	35/18986	0.0285714285714286	6.16428571428571	2.08673323232751	0.150194711283054	0.277218071867753	0.201052775481142	PPARG	1
BP	GO:0050775	positive regulation of dendrite morphogenesis	1/88	35/18986	0.0285714285714286	6.16428571428571	2.08673323232751	0.150194711283054	0.277218071867753	0.201052775481142	EPHB2	1
BP	GO:0051647	nucleus localization	1/88	35/18986	0.0285714285714286	6.16428571428571	2.08673323232751	0.150194711283054	0.277218071867753	0.201052775481142	CLMN	1
BP	GO:0086004	regulation of cardiac muscle cell contraction	1/88	35/18986	0.0285714285714286	6.16428571428571	2.08673323232751	0.150194711283054	0.277218071867753	0.201052775481142	AKAP9	1
BP	GO:1904893	negative regulation of receptor signaling pathway via STAT	1/88	35/18986	0.0285714285714286	6.16428571428571	2.08673323232751	0.150194711283054	0.277218071867753	0.201052775481142	PPARG	1
BP	GO:2000649	regulation of sodium ion transmembrane transporter activity	1/88	35/18986	0.0285714285714286	6.16428571428571	2.08673323232751	0.150194711283054	0.277218071867753	0.201052775481142	NEDD4L	1
BP	GO:0003158	endothelium development	2/88	148/18986	0.0135135135135135	2.91554054054054	1.59641	0.150258424571915	0.277218071867753	0.201052775481142	FASN/CLIC4	2
BP	GO:0071333	cellular response to glucose stimulus	2/88	148/18986	0.0135135135135135	2.91554054054054	1.59641	0.150258424571915	0.277218071867753	0.201052775481142	PDE8B/SYBU	2
BP	GO:0042060	wound healing	4/88	444/18986	0.00900900900900901	1.94369369369369	1.37303928722366	0.150973036268244	0.278305721372695	0.2018415947318	IGF1/ADIPOR2/PPARG/EPHB2	4
BP	GO:0061448	connective tissue development	3/88	290/18986	0.0103448275862069	2.23189655172414	1.44257234854241	0.151603792946493	0.27923711863075	0.202517091832497	LPL/PPARG/DGAT2	3
BP	GO:0046467	membrane lipid biosynthetic process	2/88	149/18986	0.0134228187919463	2.89597315436242	1.58547049194296	0.151866958241565	0.279490473190639	0.202700837564163	ELOVL6/ELOVL5	2
BP	GO:0014074	response to purine-containing compound	2/88	150/18986	0.0133333333333333	2.87666666666667	1.57462500324425	0.153478967029296	0.280887258952546	0.203713858296512	KCNE1/AKAP9	2
BP	GO:0007548	sex differentiation	3/88	292/18986	0.0102739726027397	2.2166095890411	1.42965173674412	0.153798939876608	0.280887258952546	0.203713858296512	KCNE1/TIPARP/AGO4	3
BP	GO:0002068	glandular epithelial cell development	1/88	36/18986	0.0277777777777778	5.99305555555556	2.04621731820133	0.154140828395981	0.280887258952546	0.203713858296512	FASN	1
BP	GO:0007035	vacuolar acidification	1/88	36/18986	0.0277777777777778	5.99305555555556	2.04621731820133	0.154140828395981	0.280887258952546	0.203713858296512	CLIC4	1
BP	GO:0010613	positive regulation of cardiac muscle hypertrophy	1/88	36/18986	0.0277777777777778	5.99305555555556	2.04621731820133	0.154140828395981	0.280887258952546	0.203713858296512	IGF1	1
BP	GO:0032373	positive regulation of sterol transport	1/88	36/18986	0.0277777777777778	5.99305555555556	2.04621731820133	0.154140828395981	0.280887258952546	0.203713858296512	PPARG	1
BP	GO:0032376	positive regulation of cholesterol transport	1/88	36/18986	0.0277777777777778	5.99305555555556	2.04621731820133	0.154140828395981	0.280887258952546	0.203713858296512	PPARG	1
BP	GO:0035459	vesicle cargo loading	1/88	36/18986	0.0277777777777778	5.99305555555556	2.04621731820133	0.154140828395981	0.280887258952546	0.203713858296512	INSIG1	1
BP	GO:0036314	response to sterol	1/88	36/18986	0.0277777777777778	5.99305555555556	2.04621731820133	0.154140828395981	0.280887258952546	0.203713858296512	INSIG1	1
BP	GO:0050931	pigment cell differentiation	1/88	36/18986	0.0277777777777778	5.99305555555556	2.04621731820133	0.154140828395981	0.280887258952546	0.203713858296512	CD63	1
BP	GO:0071353	cellular response to interleukin-4	1/88	36/18986	0.0277777777777778	5.99305555555556	2.04621731820133	0.154140828395981	0.280887258952546	0.203713858296512	FASN	1
BP	GO:2000515	negative regulation of CD4-positive, alpha-beta T cell activation	1/88	36/18986	0.0277777777777778	5.99305555555556	2.04621731820133	0.154140828395981	0.280887258952546	0.203713858296512	VSIR	1
BP	GO:0008584	male gonad development	2/88	151/18986	0.0132450331125828	2.85761589403974	1.5638687237718	0.155094385282894	0.282393622957807	0.204806350795656	KCNE1/AGO4	2
BP	GO:0046546	development of primary male sexual characteristics	2/88	152/18986	0.0131578947368421	2.83881578947368	1.55320024255147	0.156713147871106	0.283403016933791	0.205538415119812	KCNE1/AGO4	2
BP	GO:0009410	response to xenobiotic stimulus	4/88	451/18986	0.00886917960088692	1.91352549889135	1.33983514155858	0.157053029094502	0.283403016933791	0.205538415119812	SLC1A3/MAP2K6/ACACB/ACSL1	4
BP	GO:0010975	regulation of neuron projection development	4/88	452/18986	0.00884955752212389	1.90929203539823	1.33513979190491	0.15792913601433	0.283403016933791	0.205538415119812	FAT3/EPHB2/NEDD4L/MYLIP	4
BP	GO:0016032	viral process	4/88	452/18986	0.00884955752212389	1.90929203539823	1.33513979190491	0.15792913601433	0.283403016933791	0.205538415119812	LDLR/STOM/UVRAG/PCSK5	4
BP	GO:0002504	antigen processing and presentation of peptide or polysaccharide antigen via MHC class II	1/88	37/18986	0.027027027027027	5.83108108108108	2.00720049326523	0.158068828770712	0.283403016933791	0.205538415119812	HLA-DRB5	1
BP	GO:0003382	epithelial cell morphogenesis	1/88	37/18986	0.027027027027027	5.83108108108108	2.00720049326523	0.158068828770712	0.283403016933791	0.205538415119812	CLIC4	1
BP	GO:0010661	positive regulation of muscle cell apoptotic process	1/88	37/18986	0.027027027027027	5.83108108108108	2.00720049326523	0.158068828770712	0.283403016933791	0.205538415119812	PPARG	1
BP	GO:0010770	positive regulation of cell morphogenesis	1/88	37/18986	0.027027027027027	5.83108108108108	2.00720049326523	0.158068828770712	0.283403016933791	0.205538415119812	EPHB2	1
BP	GO:0014741	negative regulation of muscle hypertrophy	1/88	37/18986	0.027027027027027	5.83108108108108	2.00720049326523	0.158068828770712	0.283403016933791	0.205538415119812	PPARG	1
BP	GO:0014742	positive regulation of muscle hypertrophy	1/88	37/18986	0.027027027027027	5.83108108108108	2.00720049326523	0.158068828770712	0.283403016933791	0.205538415119812	IGF1	1
BP	GO:0015701	bicarbonate transport	1/88	37/18986	0.027027027027027	5.83108108108108	2.00720049326523	0.158068828770712	0.283403016933791	0.205538415119812	SLC4A4	1
BP	GO:0021799	cerebral cortex radially oriented cell migration	1/88	37/18986	0.027027027027027	5.83108108108108	2.00720049326523	0.158068828770712	0.283403016933791	0.205538415119812	LAMB1	1
BP	GO:0021955	central nervous system neuron axonogenesis	1/88	37/18986	0.027027027027027	5.83108108108108	2.00720049326523	0.158068828770712	0.283403016933791	0.205538415119812	EPHB2	1
BP	GO:0032366	intracellular sterol transport	1/88	37/18986	0.027027027027027	5.83108108108108	2.00720049326523	0.158068828770712	0.283403016933791	0.205538415119812	LDLR	1
BP	GO:0034694	response to prostaglandin	1/88	37/18986	0.027027027027027	5.83108108108108	2.00720049326523	0.158068828770712	0.283403016933791	0.205538415119812	ACACA	1
BP	GO:0043388	positive regulation of DNA binding	1/88	37/18986	0.027027027027027	5.83108108108108	2.00720049326523	0.158068828770712	0.283403016933791	0.205538415119812	IGF1	1
BP	GO:0046326	positive regulation of D-glucose import	1/88	37/18986	0.027027027027027	5.83108108108108	2.00720049326523	0.158068828770712	0.283403016933791	0.205538415119812	IGF1	1
BP	GO:0097484	dendrite extension	1/88	37/18986	0.027027027027027	5.83108108108108	2.00720049326523	0.158068828770712	0.283403016933791	0.205538415119812	NEDD4L	1
BP	GO:0099601	regulation of neurotransmitter receptor activity	1/88	37/18986	0.027027027027027	5.83108108108108	2.00720049326523	0.158068828770712	0.283403016933791	0.205538415119812	EPHB2	1
BP	GO:1904375	regulation of protein localization to cell periphery	2/88	153/18986	0.0130718954248366	2.8202614379085	1.54261818035272	0.158335190180307	0.283652011393867	0.205718998683287	ACSL3/EPHB2	2
BP	GO:0031348	negative regulation of defense response	3/88	297/18986	0.0101010101010101	2.17929292929293	1.39780182052455	0.159331031839808	0.285206392472705	0.206846315628933	IGF1/LDLR/PPARG	3
BP	GO:1903531	negative regulation of secretion by cell	2/88	154/18986	0.012987012987013	2.80194805194805	1.53212118876907	0.1599604481112	0.286102891517219	0.207496502753825	PDE8B/CYP51A1	2
BP	GO:0006469	negative regulation of protein kinase activity	2/88	155/18986	0.0129032258064516	2.78387096774194	1.52170794933102	0.161588858075525	0.287173560200648	0.208273006641085	DNAJA1/EPHB2	2
BP	GO:0001990	regulation of systemic arterial blood pressure by hormone	1/88	38/18986	0.0263157894736842	5.67763157894737	1.96958549641347	0.161978794630028	0.287173560200648	0.208273006641085	PCSK5	1
BP	GO:0002335	mature B cell differentiation	1/88	38/18986	0.0263157894736842	5.67763157894737	1.96958549641347	0.161978794630028	0.287173560200648	0.208273006641085	IRF8	1
BP	GO:0007031	peroxisome organization	1/88	38/18986	0.0263157894736842	5.67763157894737	1.96958549641347	0.161978794630028	0.287173560200648	0.208273006641085	ABCD2	1
BP	GO:0031112	positive regulation of microtubule polymerization or depolymerization	1/88	38/18986	0.0263157894736842	5.67763157894737	1.96958549641347	0.161978794630028	0.287173560200648	0.208273006641085	AKAP9	1
BP	GO:0043243	positive regulation of protein-containing complex disassembly	1/88	38/18986	0.0263157894736842	5.67763157894737	1.96958549641347	0.161978794630028	0.287173560200648	0.208273006641085	UVRAG	1
BP	GO:0045589	regulation of regulatory T cell differentiation	1/88	38/18986	0.0263157894736842	5.67763157894737	1.96958549641347	0.161978794630028	0.287173560200648	0.208273006641085	VSIR	1
BP	GO:0046677	response to antibiotic	1/88	38/18986	0.0263157894736842	5.67763157894737	1.96958549641347	0.161978794630028	0.287173560200648	0.208273006641085	SLC1A3	1
BP	GO:0055023	positive regulation of cardiac muscle tissue growth	1/88	38/18986	0.0263157894736842	5.67763157894737	1.96958549641347	0.161978794630028	0.287173560200648	0.208273006641085	IGF1	1
BP	GO:0070229	negative regulation of lymphocyte apoptotic process	1/88	38/18986	0.0263157894736842	5.67763157894737	1.96958549641347	0.161978794630028	0.287173560200648	0.208273006641085	GPAM	1
BP	GO:2000316	regulation of T-helper 17 type immune response	1/88	38/18986	0.0263157894736842	5.67763157894737	1.96958549641347	0.161978794630028	0.287173560200648	0.208273006641085	EPHB2	1
BP	GO:0048562	embryonic organ morphogenesis	3/88	300/18986	0.01	2.1575	1.37899334181727	0.162679799623037	0.288186746943676	0.209007821674585	CDH23/INSIG1/EPHB2	3
BP	GO:0008037	cell recognition	2/88	156/18986	0.0128205128205128	2.76602564102564	1.51137717265012	0.163220356992789	0.288462571158094	0.209207863553096	CADM1/EPHB2	2
BP	GO:0045667	regulation of osteoblast differentiation	2/88	156/18986	0.0128205128205128	2.76602564102564	1.51137717265012	0.163220356992789	0.288462571158094	0.209207863553096	IGF1/PPARG	2
BP	GO:0048568	embryonic organ development	4/88	458/18986	0.00873362445414847	1.88427947598253	1.30721411213711	0.163224439140692	0.288462571158094	0.209207863553096	CDH23/INSIG1/EPHB2/PCSK5	4
BP	GO:0043549	regulation of kinase activity	4/88	460/18986	0.00869565217391304	1.87608695652174	1.29799797501384	0.165004045077632	0.290371791830837	0.210592528386362	IGF1/DNAJA1/UVRAG/EPHB2	4
BP	GO:0007616	long-term memory	1/88	39/18986	0.0256410256410256	5.53205128205128	1.93328377376544	0.165870807827862	0.290371791830837	0.210592528386362	LDLR	1
BP	GO:0032350	regulation of hormone metabolic process	1/88	39/18986	0.0256410256410256	5.53205128205128	1.93328377376544	0.165870807827862	0.290371791830837	0.210592528386362	PDE8B	1
BP	GO:0034389	lipid droplet organization	1/88	39/18986	0.0256410256410256	5.53205128205128	1.93328377376544	0.165870807827862	0.290371791830837	0.210592528386362	PNPLA3	1
BP	GO:0046471	phosphatidylglycerol metabolic process	1/88	39/18986	0.0256410256410256	5.53205128205128	1.93328377376544	0.165870807827862	0.290371791830837	0.210592528386362	GPAM	1
BP	GO:0060323	head morphogenesis	1/88	39/18986	0.0256410256410256	5.53205128205128	1.93328377376544	0.165870807827862	0.290371791830837	0.210592528386362	TIPARP	1
BP	GO:0060392	negative regulation of SMAD protein signal transduction	1/88	39/18986	0.0256410256410256	5.53205128205128	1.93328377376544	0.165870807827862	0.290371791830837	0.210592528386362	PPARG	1
BP	GO:0070670	response to interleukin-4	1/88	39/18986	0.0256410256410256	5.53205128205128	1.93328377376544	0.165870807827862	0.290371791830837	0.210592528386362	FASN	1
BP	GO:0070884	regulation of calcineurin-NFAT signaling cascade	1/88	39/18986	0.0256410256410256	5.53205128205128	1.93328377376544	0.165870807827862	0.290371791830837	0.210592528386362	IGF1	1
BP	GO:0071312	cellular response to alkaloid	1/88	39/18986	0.0256410256410256	5.53205128205128	1.93328377376544	0.165870807827862	0.290371791830837	0.210592528386362	SLC1A3	1
BP	GO:0140448	signaling receptor ligand precursor processing	1/88	39/18986	0.0256410256410256	5.53205128205128	1.93328377376544	0.165870807827862	0.290371791830837	0.210592528386362	PCSK5	1
BP	GO:1905476	negative regulation of protein localization to membrane	1/88	39/18986	0.0256410256410256	5.53205128205128	1.93328377376544	0.165870807827862	0.290371791830837	0.210592528386362	KCNE1	1
BP	GO:0035264	multicellular organism growth	2/88	158/18986	0.0126582278481013	2.73101265822785	1.49095799048328	0.166492371883539	0.291230760566725	0.211215496604986	GPAM/CLIC4	2
BP	GO:0006874	intracellular calcium ion homeostasis	3/88	304/18986	0.00986842105263158	2.12911184210526	1.35425605090202	0.167178119398303	0.29220056218478	0.211918846518873	CDH23/SLC24A3/ITPR1	3
BP	GO:0007612	learning	2/88	159/18986	0.0125786163522013	2.71383647798742	1.48086714433261	0.168132764205731	0.293178213446514	0.212627889397282	PDE8B/EPHB2	2
BP	GO:0045807	positive regulation of endocytosis	2/88	159/18986	0.0125786163522013	2.71383647798742	1.48086714433261	0.168132764205731	0.293178213446514	0.212627889397282	CD63/NEDD4L	2
BP	GO:0046718	symbiont entry into host cell	2/88	159/18986	0.0125786163522013	2.71383647798742	1.48086714433261	0.168132764205731	0.293178213446514	0.212627889397282	LDLR/UVRAG	2
BP	GO:0006730	one-carbon metabolic process	1/88	40/18986	0.025	5.39375	1.89821449775258	0.169744949850934	0.293687802036025	0.212997469199871	MAT2A	1
BP	GO:0009268	response to pH	1/88	40/18986	0.025	5.39375	1.89821449775258	0.169744949850934	0.293687802036025	0.212997469199871	KCNE1	1
BP	GO:0032885	regulation of polysaccharide biosynthetic process	1/88	40/18986	0.025	5.39375	1.89821449775258	0.169744949850934	0.293687802036025	0.212997469199871	IGF1	1
BP	GO:0042044	fluid transport	1/88	40/18986	0.025	5.39375	1.89821449775258	0.169744949850934	0.293687802036025	0.212997469199871	ITPR1	1
BP	GO:0052652	cyclic purine nucleotide metabolic process	1/88	40/18986	0.025	5.39375	1.89821449775258	0.169744949850934	0.293687802036025	0.212997469199871	PDE8B	1
BP	GO:0060074	synapse maturation	1/88	40/18986	0.025	5.39375	1.89821449775258	0.169744949850934	0.293687802036025	0.212997469199871	SYBU	1
BP	GO:0070873	regulation of glycogen metabolic process	1/88	40/18986	0.025	5.39375	1.89821449775258	0.169744949850934	0.293687802036025	0.212997469199871	IGF1	1
BP	GO:0090199	regulation of release of cytochrome c from mitochondria	1/88	40/18986	0.025	5.39375	1.89821449775258	0.169744949850934	0.293687802036025	0.212997469199871	IGF1	1
BP	GO:0106056	regulation of calcineurin-mediated signaling	1/88	40/18986	0.025	5.39375	1.89821449775258	0.169744949850934	0.293687802036025	0.212997469199871	IGF1	1
BP	GO:1903514	release of sequestered calcium ion into cytosol by endoplasmic reticulum	1/88	40/18986	0.025	5.39375	1.89821449775258	0.169744949850934	0.293687802036025	0.212997469199871	ITPR1	1
BP	GO:0042391	regulation of membrane potential	4/88	466/18986	0.00858369098712446	1.8519313304721	1.27062024790261	0.170385328648251	0.294566710367023	0.213634898636379	KCNE1/AKAP9/SLC4A4/NEDD4L	4
BP	GO:0048193	Golgi vesicle transport	3/88	308/18986	0.00974025974025974	2.10146103896104	1.32989706339406	0.171713306362835	0.296632070386109	0.215132803738335	INSIG1/ACSL3/UVRAG	3
BP	GO:0048608	reproductive structure development	3/88	309/18986	0.00970873786407767	2.09466019417476	1.32386506126325	0.172852712487785	0.297583125231391	0.215822557530324	KCNE1/TIPARP/AGO4	3
BP	GO:0030902	hindbrain development	2/88	162/18986	0.0123456790123457	2.66358024691358	1.45105548661598	0.173070749164456	0.297583125231391	0.215822557530324	KCNE1/EPHB2	2
BP	GO:0050729	positive regulation of inflammatory response	2/88	162/18986	0.0123456790123457	2.66358024691358	1.45105548661598	0.173070749164456	0.297583125231391	0.215822557530324	LDLR/LPL	2
BP	GO:0002478	antigen processing and presentation of exogenous peptide antigen	1/88	41/18986	0.024390243902439	5.26219512195122	1.86430371819514	0.17360130182038	0.297583125231391	0.215822557530324	HLA-DRB5	1
BP	GO:0009187	cyclic nucleotide metabolic process	1/88	41/18986	0.024390243902439	5.26219512195122	1.86430371819514	0.17360130182038	0.297583125231391	0.215822557530324	PDE8B	1
BP	GO:0010762	regulation of fibroblast migration	1/88	41/18986	0.024390243902439	5.26219512195122	1.86430371819514	0.17360130182038	0.297583125231391	0.215822557530324	AKAP12	1
BP	GO:0040036	regulation of fibroblast growth factor receptor signaling pathway	1/88	41/18986	0.024390243902439	5.26219512195122	1.86430371819514	0.17360130182038	0.297583125231391	0.215822557530324	SPRY4	1
BP	GO:0043407	negative regulation of MAP kinase activity	1/88	41/18986	0.024390243902439	5.26219512195122	1.86430371819514	0.17360130182038	0.297583125231391	0.215822557530324	DNAJA1	1
BP	GO:1903115	regulation of actin filament-based movement	1/88	41/18986	0.024390243902439	5.26219512195122	1.86430371819514	0.17360130182038	0.297583125231391	0.215822557530324	AKAP9	1
BP	GO:1990806	ligand-gated ion channel signaling pathway	1/88	41/18986	0.024390243902439	5.26219512195122	1.86430371819514	0.17360130182038	0.297583125231391	0.215822557530324	ITPR1	1
BP	GO:0045088	regulation of innate immune response	4/88	470/18986	0.00851063829787234	1.83617021276596	1.25258945093935	0.174007484675196	0.298049771672294	0.216160993482497	MAP2K6/CADM1/IRAK2/PPARG	4
BP	GO:0044409	symbiont entry into host	2/88	164/18986	0.0121951219512195	2.63109756097561	1.43155385985414	0.176376145984872	0.301147121661136	0.218407350683156	LDLR/UVRAG	2
BP	GO:0061458	reproductive system development	3/88	313/18986	0.00958466453674121	2.06789137380192	1.29996276532968	0.177432172184373	0.301147121661136	0.218407350683156	KCNE1/TIPARP/AGO4	3
BP	GO:0000266	mitochondrial fission	1/88	42/18986	0.0238095238095238	5.13690476190476	1.83148362486135	0.177439944493371	0.301147121661136	0.218407350683156	PPARG	1
BP	GO:0001941	postsynaptic membrane organization	1/88	42/18986	0.0238095238095238	5.13690476190476	1.83148362486135	0.177439944493371	0.301147121661136	0.218407350683156	EPHB2	1
BP	GO:0030851	granulocyte differentiation	1/88	42/18986	0.0238095238095238	5.13690476190476	1.83148362486135	0.177439944493371	0.301147121661136	0.218407350683156	FASN	1
BP	GO:0043001	Golgi to plasma membrane protein transport	1/88	42/18986	0.0238095238095238	5.13690476190476	1.83148362486135	0.177439944493371	0.301147121661136	0.218407350683156	ACSL3	1
BP	GO:0043506	regulation of JUN kinase activity	1/88	42/18986	0.0238095238095238	5.13690476190476	1.83148362486135	0.177439944493371	0.301147121661136	0.218407350683156	DNAJA1	1
BP	GO:0045066	regulatory T cell differentiation	1/88	42/18986	0.0238095238095238	5.13690476190476	1.83148362486135	0.177439944493371	0.301147121661136	0.218407350683156	VSIR	1
BP	GO:0046676	negative regulation of insulin secretion	1/88	42/18986	0.0238095238095238	5.13690476190476	1.83148362486135	0.177439944493371	0.301147121661136	0.218407350683156	PDE8B	1
BP	GO:0060999	positive regulation of dendritic spine development	1/88	42/18986	0.0238095238095238	5.13690476190476	1.83148362486135	0.177439944493371	0.301147121661136	0.218407350683156	EPHB2	1
BP	GO:0070232	regulation of T cell apoptotic process	1/88	42/18986	0.0238095238095238	5.13690476190476	1.83148362486135	0.177439944493371	0.301147121661136	0.218407350683156	GPAM	1
BP	GO:1904706	negative regulation of vascular associated smooth muscle cell proliferation	1/88	42/18986	0.0238095238095238	5.13690476190476	1.83148362486135	0.177439944493371	0.301147121661136	0.218407350683156	PPARG	1
BP	GO:0007162	negative regulation of cell adhesion	3/88	314/18986	0.00955414012738853	2.06130573248408	1.29404276567735	0.178582395814985	0.302855053878309	0.219646030796191	SPRY4/VSIR/EPHB2	3
BP	GO:0030307	positive regulation of cell growth	2/88	166/18986	0.0120481927710843	2.59939759036145	1.41234041317822	0.179691717473441	0.30427250485419	0.220674039002471	IGF1/NEDD4L	2
BP	GO:0033673	negative regulation of kinase activity	2/88	166/18986	0.0120481927710843	2.59939759036145	1.41234041317822	0.179691717473441	0.30427250485419	0.220674039002471	DNAJA1/EPHB2	2
BP	GO:0006040	amino sugar metabolic process	1/88	43/18986	0.0232558139534884	5.01744186046512	1.79969190459436	0.181260958264727	0.30522754250041	0.22136668132614	CHST3	1
BP	GO:0014904	myotube cell development	1/88	43/18986	0.0232558139534884	5.01744186046512	1.79969190459436	0.181260958264727	0.30522754250041	0.22136668132614	IGF1	1
BP	GO:0032691	negative regulation of interleukin-1 beta production	1/88	43/18986	0.0232558139534884	5.01744186046512	1.79969190459436	0.181260958264727	0.30522754250041	0.22136668132614	IGF1	1
BP	GO:0046640	regulation of alpha-beta T cell proliferation	1/88	43/18986	0.0232558139534884	5.01744186046512	1.79969190459436	0.181260958264727	0.30522754250041	0.22136668132614	VSIR	1
BP	GO:0051938	L-glutamate import	1/88	43/18986	0.0232558139534884	5.01744186046512	1.79969190459436	0.181260958264727	0.30522754250041	0.22136668132614	SLC1A3	1
BP	GO:0072595	maintenance of protein localization in organelle	1/88	43/18986	0.0232558139534884	5.01744186046512	1.79969190459436	0.181260958264727	0.30522754250041	0.22136668132614	INSIG1	1
BP	GO:0035051	cardiocyte differentiation	2/88	167/18986	0.0119760479041916	2.58383233532934	1.40283917138641	0.181353173566536	0.30522754250041	0.22136668132614	IGF1/MYO18B	2
BP	GO:0048592	eye morphogenesis	2/88	167/18986	0.0119760479041916	2.58383233532934	1.40283917138641	0.181353173566536	0.30522754250041	0.22136668132614	FAT3/EPHB2	2
BP	GO:0050673	epithelial cell proliferation	4/88	482/18986	0.00829875518672199	1.79045643153527	1.19951963447503	0.185033501743592	0.309833214108334	0.224706950787972	IGF1/LAMB1/PPARG/VSTM4	4
BP	GO:0010828	positive regulation of D-glucose transmembrane transport	1/88	44/18986	0.0227272727272727	4.90340909090909	1.76887117898768	0.185064423168528	0.309833214108334	0.224706950787972	IGF1	1
BP	GO:0014002	astrocyte development	1/88	44/18986	0.0227272727272727	4.90340909090909	1.76887117898768	0.185064423168528	0.309833214108334	0.224706950787972	LDLR	1
BP	GO:0032735	positive regulation of interleukin-12 production	1/88	44/18986	0.0227272727272727	4.90340909090909	1.76887117898768	0.185064423168528	0.309833214108334	0.224706950787972	IRF8	1
BP	GO:0043403	skeletal muscle tissue regeneration	1/88	44/18986	0.0227272727272727	4.90340909090909	1.76887117898768	0.185064423168528	0.309833214108334	0.224706950787972	IGF1	1
BP	GO:0045494	photoreceptor cell maintenance	1/88	44/18986	0.0227272727272727	4.90340909090909	1.76887117898768	0.185064423168528	0.309833214108334	0.224706950787972	CDH23	1
BP	GO:0046717	acid secretion	1/88	44/18986	0.0227272727272727	4.90340909090909	1.76887117898768	0.185064423168528	0.309833214108334	0.224706950787972	ACACB	1
BP	GO:0001678	intracellular glucose homeostasis	2/88	170/18986	0.0117647058823529	2.53823529411765	1.37474546213048	0.186351537807021	0.311753512496708	0.226099649749238	PDE8B/SYBU	2
BP	GO:0071375	cellular response to peptide hormone stimulus	3/88	321/18986	0.00934579439252336	2.01635514018692	1.25320673872819	0.186691746168448	0.312088005428097	0.226342241192796	PNPLA3/INSIG1/PPARG	3
BP	GO:0009101	glycoprotein biosynthetic process	3/88	322/18986	0.0093167701863354	2.01009316770186	1.24745739239883	0.187858241668226	0.312642992564994	0.226744746352282	IGF1/MAN1A1/CHST3	3
BP	GO:0010712	regulation of collagen metabolic process	1/88	45/18986	0.0222222222222222	4.79444444444445	1.73896851093566	0.188850418879708	0.312642992564994	0.226744746352282	VSIR	1
BP	GO:0014014	negative regulation of gliogenesis	1/88	45/18986	0.0222222222222222	4.79444444444445	1.73896851093566	0.188850418879708	0.312642992564994	0.226744746352282	LDLR	1
BP	GO:0021879	forebrain neuron differentiation	1/88	45/18986	0.0222222222222222	4.79444444444445	1.73896851093566	0.188850418879708	0.312642992564994	0.226744746352282	ZSWIM6	1
BP	GO:0030574	collagen catabolic process	1/88	45/18986	0.0222222222222222	4.79444444444445	1.73896851093566	0.188850418879708	0.312642992564994	0.226744746352282	VSIR	1
BP	GO:0032689	negative regulation of type II interferon production	1/88	45/18986	0.0222222222222222	4.79444444444445	1.73896851093566	0.188850418879708	0.312642992564994	0.226744746352282	VSIR	1
BP	GO:0035196	miRNA processing	1/88	45/18986	0.0222222222222222	4.79444444444445	1.73896851093566	0.188850418879708	0.312642992564994	0.226744746352282	AGO4	1
BP	GO:0061001	regulation of dendritic spine morphogenesis	1/88	45/18986	0.0222222222222222	4.79444444444445	1.73896851093566	0.188850418879708	0.312642992564994	0.226744746352282	EPHB2	1
BP	GO:0090114	COPII-coated vesicle budding	1/88	45/18986	0.0222222222222222	4.79444444444445	1.73896851093566	0.188850418879708	0.312642992564994	0.226744746352282	INSIG1	1
BP	GO:0095500	acetylcholine receptor signaling pathway	1/88	45/18986	0.0222222222222222	4.79444444444445	1.73896851093566	0.188850418879708	0.312642992564994	0.226744746352282	ITPR1	1
BP	GO:0120178	steroid hormone biosynthetic process	1/88	45/18986	0.0222222222222222	4.79444444444445	1.73896851093566	0.188850418879708	0.312642992564994	0.226744746352282	HSD17B12	1
BP	GO:1903426	regulation of reactive oxygen species biosynthetic process	1/88	45/18986	0.0222222222222222	4.79444444444445	1.73896851093566	0.188850418879708	0.312642992564994	0.226744746352282	ABCD2	1
BP	GO:1990000	amyloid fibril formation	1/88	45/18986	0.0222222222222222	4.79444444444445	1.73896851093566	0.188850418879708	0.312642992564994	0.226744746352282	LDLR	1
BP	GO:0045862	positive regulation of proteolysis	3/88	325/18986	0.00923076923076923	1.99153846153846	1.23033252058612	0.191369318924177	0.316059977870445	0.229222919491611	ANGPTL8/SH3RF3/VSIR	3
BP	GO:0006665	sphingolipid metabolic process	2/88	173/18986	0.0115606936416185	2.49421965317919	1.34724686786744	0.191369718401139	0.316059977870445	0.229222919491611	ELOVL6/ELOVL5	2
BP	GO:0009416	response to light stimulus	3/88	326/18986	0.00920245398773006	1.98542944785276	1.22466478815356	0.192543476068783	0.316059977870445	0.229222919491611	KCNE1/SLC1A3/PDE8B	3
BP	GO:0001504	neurotransmitter uptake	1/88	46/18986	0.0217391304347826	4.69021739130435	1.70993497029637	0.192619024715651	0.316059977870445	0.229222919491611	SLC1A3	1
BP	GO:0005978	glycogen biosynthetic process	1/88	46/18986	0.0217391304347826	4.69021739130435	1.70993497029637	0.192619024715651	0.316059977870445	0.229222919491611	IGF1	1
BP	GO:0008038	neuron recognition	1/88	46/18986	0.0217391304347826	4.69021739130435	1.70993497029637	0.192619024715651	0.316059977870445	0.229222919491611	EPHB2	1
BP	GO:0009250	glucan biosynthetic process	1/88	46/18986	0.0217391304347826	4.69021739130435	1.70993497029637	0.192619024715651	0.316059977870445	0.229222919491611	IGF1	1
BP	GO:0030890	positive regulation of B cell proliferation	1/88	46/18986	0.0217391304347826	4.69021739130435	1.70993497029637	0.192619024715651	0.316059977870445	0.229222919491611	EPHB2	1
BP	GO:0045047	protein targeting to ER	1/88	46/18986	0.0217391304347826	4.69021739130435	1.70993497029637	0.192619024715651	0.316059977870445	0.229222919491611	MAN1A1	1
BP	GO:0046633	alpha-beta T cell proliferation	1/88	46/18986	0.0217391304347826	4.69021739130435	1.70993497029637	0.192619024715651	0.316059977870445	0.229222919491611	VSIR	1
BP	GO:0090181	regulation of cholesterol metabolic process	1/88	46/18986	0.0217391304347826	4.69021739130435	1.70993497029637	0.192619024715651	0.316059977870445	0.229222919491611	LDLR	1
BP	GO:0097028	dendritic cell differentiation	1/88	46/18986	0.0217391304347826	4.69021739130435	1.70993497029637	0.192619024715651	0.316059977870445	0.229222919491611	IRF8	1
BP	GO:0048660	regulation of smooth muscle cell proliferation	2/88	174/18986	0.0114942528735632	2.47988505747126	1.33820866821623	0.19304659148809	0.316528125321297	0.229562444053246	IGF1/PPARG	2
BP	GO:0007264	small GTPase-mediated signal transduction	4/88	491/18986	0.00814663951120163	1.75763747454175	1.16068331244697	0.193452520913939	0.316960131836166	0.229875757352971	IGF1/SPRY4/ARHGAP20/EPHB2	4
BP	GO:0007338	single fertilization	2/88	175/18986	0.0114285714285714	2.46571428571429	1.32923300976936	0.194725447262158	0.317590019267077	0.230332584050351	ITPR1/CECR2	2
BP	GO:0046661	male sex differentiation	2/88	175/18986	0.0114285714285714	2.46571428571429	1.32923300976936	0.194725447262158	0.317590019267077	0.230332584050351	KCNE1/AGO4	2
BP	GO:0051048	negative regulation of secretion	2/88	175/18986	0.0114285714285714	2.46571428571429	1.32923300976936	0.194725447262158	0.317590019267077	0.230332584050351	PDE8B/CYP51A1	2
BP	GO:0050890	cognition	3/88	329/18986	0.00911854103343465	1.96732522796353	1.20778121907093	0.196077067405503	0.317590019267077	0.230332584050351	LDLR/PDE8B/EPHB2	3
BP	GO:0055074	calcium ion homeostasis	3/88	329/18986	0.00911854103343465	1.96732522796353	1.20778121907093	0.196077067405503	0.317590019267077	0.230332584050351	CDH23/SLC24A3/ITPR1	3
BP	GO:0007020	microtubule nucleation	1/88	47/18986	0.0212765957446809	4.59042553191489	1.68172525046764	0.196370319637775	0.317590019267077	0.230332584050351	AKAP9	1
BP	GO:0032309	icosanoid secretion	1/88	47/18986	0.0212765957446809	4.59042553191489	1.68172525046764	0.196370319637775	0.317590019267077	0.230332584050351	MAP2K6	1
BP	GO:0032527	protein exit from endoplasmic reticulum	1/88	47/18986	0.0212765957446809	4.59042553191489	1.68172525046764	0.196370319637775	0.317590019267077	0.230332584050351	INSIG1	1
BP	GO:0033173	calcineurin-NFAT signaling cascade	1/88	47/18986	0.0212765957446809	4.59042553191489	1.68172525046764	0.196370319637775	0.317590019267077	0.230332584050351	IGF1	1
BP	GO:0042789	mRNA transcription by RNA polymerase II	1/88	47/18986	0.0212765957446809	4.59042553191489	1.68172525046764	0.196370319637775	0.317590019267077	0.230332584050351	PPARG	1
BP	GO:0045840	positive regulation of mitotic nuclear division	1/88	47/18986	0.0212765957446809	4.59042553191489	1.68172525046764	0.196370319637775	0.317590019267077	0.230332584050351	IGF1	1
BP	GO:0055078	sodium ion homeostasis	1/88	47/18986	0.0212765957446809	4.59042553191489	1.68172525046764	0.196370319637775	0.317590019267077	0.230332584050351	SLC1A3	1
BP	GO:0090278	negative regulation of peptide hormone secretion	1/88	47/18986	0.0212765957446809	4.59042553191489	1.68172525046764	0.196370319637775	0.317590019267077	0.230332584050351	PDE8B	1
BP	GO:1900271	regulation of long-term synaptic potentiation	1/88	47/18986	0.0212765957446809	4.59042553191489	1.68172525046764	0.196370319637775	0.317590019267077	0.230332584050351	EPHB2	1
BP	GO:1905145	cellular response to acetylcholine	1/88	47/18986	0.0212765957446809	4.59042553191489	1.68172525046764	0.196370319637775	0.317590019267077	0.230332584050351	ITPR1	1
BP	GO:2000378	negative regulation of reactive oxygen species metabolic process	1/88	47/18986	0.0212765957446809	4.59042553191489	1.68172525046764	0.196370319637775	0.317590019267077	0.230332584050351	ABCD2	1
BP	GO:0009266	response to temperature stimulus	2/88	176/18986	0.0113636363636364	2.45170454545455	1.32031904331921	0.196406232139999	0.317590019267077	0.230332584050351	IGF1/DNAJA1	2
BP	GO:0050806	positive regulation of synaptic transmission	2/88	176/18986	0.0113636363636364	2.45170454545455	1.32031904331921	0.196406232139999	0.317590019267077	0.230332584050351	SLC1A3/EPHB2	2
BP	GO:0007254	JNK cascade	2/88	177/18986	0.0112994350282486	2.43785310734463	1.31147	0.198088892981581	0.319845999190143	0.231968736491302	SH3RF3/DNAJA1	2
BP	GO:0055002	striated muscle cell development	2/88	177/18986	0.0112994350282486	2.43785310734463	1.31147	0.198088892981581	0.319845999190143	0.231968736491302	IGF1/MYO18B	2
BP	GO:0048659	smooth muscle cell proliferation	2/88	178/18986	0.0112359550561798	2.42415730337079	1.30267287149587	0.199773377087302	0.32100378551779	0.232808422565947	IGF1/PPARG	2
BP	GO:0001881	receptor recycling	1/88	48/18986	0.0208333333333333	4.49479166666667	1.65429732896286	0.200104382253112	0.32100378551779	0.232808422565947	LDLR	1
BP	GO:0002792	negative regulation of peptide secretion	1/88	48/18986	0.0208333333333333	4.49479166666667	1.65429732896286	0.200104382253112	0.32100378551779	0.232808422565947	PDE8B	1
BP	GO:0006984	ER-nucleus signaling pathway	1/88	48/18986	0.0208333333333333	4.49479166666667	1.65429732896286	0.200104382253112	0.32100378551779	0.232808422565947	INSIG1	1
BP	GO:0007157	heterophilic cell-cell adhesion via plasma membrane cell adhesion molecules	1/88	48/18986	0.0208333333333333	4.49479166666667	1.65429732896286	0.200104382253112	0.32100378551779	0.232808422565947	CADM1	1
BP	GO:0016339	calcium-dependent cell-cell adhesion via plasma membrane cell adhesion molecules	1/88	48/18986	0.0208333333333333	4.49479166666667	1.65429732896286	0.200104382253112	0.32100378551779	0.232808422565947	CDH23	1
BP	GO:0032881	regulation of polysaccharide metabolic process	1/88	48/18986	0.0208333333333333	4.49479166666667	1.65429732896286	0.200104382253112	0.32100378551779	0.232808422565947	IGF1	1
BP	GO:0120163	negative regulation of cold-induced thermogenesis	1/88	48/18986	0.0208333333333333	4.49479166666667	1.65429732896286	0.200104382253112	0.32100378551779	0.232808422565947	MAP2K6	1
BP	GO:1902003	regulation of amyloid-beta formation	1/88	48/18986	0.0208333333333333	4.49479166666667	1.65429732896286	0.200104382253112	0.32100378551779	0.232808422565947	IGF1	1
BP	GO:0141193	nuclear receptor-mediated signaling pathway	2/88	180/18986	0.0111111111111111	2.39722222222222	1.28526368107513	0.203147606477784	0.32323761373153	0.234428509450236	DNAJA1/PPARG	2
BP	GO:0006605	protein targeting	3/88	335/18986	0.00895522388059702	1.93208955223881	1.17453968985423	0.203192536680125	0.32323761373153	0.234428509450236	STOM/KCNE1/MAN1A1	3
BP	GO:0001774	microglial cell activation	1/88	49/18986	0.0204081632653061	4.4030612244898	1.62761216613467	0.203821290815882	0.32323761373153	0.234428509450236	LDLR	1
BP	GO:0006513	protein monoubiquitination	1/88	49/18986	0.0204081632653061	4.4030612244898	1.62761216613467	0.203821290815882	0.32323761373153	0.234428509450236	NEDD4L	1
BP	GO:0021795	cerebral cortex cell migration	1/88	49/18986	0.0204081632653061	4.4030612244898	1.62761216613467	0.203821290815882	0.32323761373153	0.234428509450236	LAMB1	1
BP	GO:0030521	androgen receptor signaling pathway	1/88	49/18986	0.0204081632653061	4.4030612244898	1.62761216613467	0.203821290815882	0.32323761373153	0.234428509450236	DNAJA1	1
BP	GO:0032620	interleukin-17 production	1/88	49/18986	0.0204081632653061	4.4030612244898	1.62761216613467	0.203821290815882	0.32323761373153	0.234428509450236	VSIR	1
BP	GO:0032660	regulation of interleukin-17 production	1/88	49/18986	0.0204081632653061	4.4030612244898	1.62761216613467	0.203821290815882	0.32323761373153	0.234428509450236	VSIR	1
BP	GO:0042269	regulation of natural killer cell mediated cytotoxicity	1/88	49/18986	0.0204081632653061	4.4030612244898	1.62761216613467	0.203821290815882	0.32323761373153	0.234428509450236	CADM1	1
BP	GO:0042491	inner ear auditory receptor cell differentiation	1/88	49/18986	0.0204081632653061	4.4030612244898	1.62761216613467	0.203821290815882	0.32323761373153	0.234428509450236	CDH23	1
BP	GO:0046636	negative regulation of alpha-beta T cell activation	1/88	49/18986	0.0204081632653061	4.4030612244898	1.62761216613467	0.203821290815882	0.32323761373153	0.234428509450236	VSIR	1
BP	GO:0048066	developmental pigmentation	1/88	49/18986	0.0204081632653061	4.4030612244898	1.62761216613467	0.203821290815882	0.32323761373153	0.234428509450236	CD63	1
BP	GO:0061028	establishment of endothelial barrier	1/88	49/18986	0.0204081632653061	4.4030612244898	1.62761216613467	0.203821290815882	0.32323761373153	0.234428509450236	FASN	1
BP	GO:0071985	multivesicular body sorting pathway	1/88	49/18986	0.0204081632653061	4.4030612244898	1.62761216613467	0.203821290815882	0.32323761373153	0.234428509450236	UVRAG	1
BP	GO:0097720	calcineurin-mediated signaling	1/88	49/18986	0.0204081632653061	4.4030612244898	1.62761216613467	0.203821290815882	0.32323761373153	0.234428509450236	IGF1	1
BP	GO:2000785	regulation of autophagosome assembly	1/88	49/18986	0.0204081632653061	4.4030612244898	1.62761216613467	0.203821290815882	0.32323761373153	0.234428509450236	EPHB2	1
BP	GO:0035265	organ growth	2/88	181/18986	0.0110497237569061	2.38397790055249	1.27664599864254	0.20483724853984	0.324617434473749	0.235429226279483	IGF1/ACACB	2
BP	GO:0031214	biomineral tissue development	2/88	182/18986	0.010989010989011	2.37087912087912	1.26808524475731	0.20652850741499	0.326083685864859	0.236492627051841	IGF1/SLC24A3	2
BP	GO:0003254	regulation of membrane depolarization	1/88	50/18986	0.02	4.315	1.60163343707546	0.207521123229052	0.326083685864859	0.236492627051841	NEDD4L	1
BP	GO:0010907	positive regulation of glucose metabolic process	1/88	50/18986	0.02	4.315	1.60163343707546	0.207521123229052	0.326083685864859	0.236492627051841	IGF1	1
BP	GO:0019884	antigen processing and presentation of exogenous antigen	1/88	50/18986	0.02	4.315	1.60163343707546	0.207521123229052	0.326083685864859	0.236492627051841	HLA-DRB5	1
BP	GO:0022602	ovulation cycle process	1/88	50/18986	0.02	4.315	1.60163343707546	0.207521123229052	0.326083685864859	0.236492627051841	MAP2K6	1
BP	GO:0043114	regulation of vascular permeability	1/88	50/18986	0.02	4.315	1.60163343707546	0.207521123229052	0.326083685864859	0.236492627051841	AKAP12	1
BP	GO:0047496	vesicle transport along microtubule	1/88	50/18986	0.02	4.315	1.60163343707546	0.207521123229052	0.326083685864859	0.236492627051841	SYBU	1
BP	GO:0051150	regulation of smooth muscle cell differentiation	1/88	50/18986	0.02	4.315	1.60163343707546	0.207521123229052	0.326083685864859	0.236492627051841	OLFM2	1
BP	GO:0051489	regulation of filopodium assembly	1/88	50/18986	0.02	4.315	1.60163343707546	0.207521123229052	0.326083685864859	0.236492627051841	EPHB2	1
BP	GO:0072599	establishment of protein localization to endoplasmic reticulum	1/88	50/18986	0.02	4.315	1.60163343707546	0.207521123229052	0.326083685864859	0.236492627051841	MAN1A1	1
BP	GO:1905144	response to acetylcholine	1/88	50/18986	0.02	4.315	1.60163343707546	0.207521123229052	0.326083685864859	0.236492627051841	ITPR1	1
BP	GO:2001258	negative regulation of cation channel activity	1/88	50/18986	0.02	4.315	1.60163343707546	0.207521123229052	0.326083685864859	0.236492627051841	KCNE1	1
BP	GO:0008089	anterograde axonal transport	1/88	51/18986	0.0196078431372549	4.23039215686275	1.5763272924567	0.2112039570459	0.32931240674641	0.238834261167237	SYBU	1
BP	GO:0008542	visual learning	1/88	51/18986	0.0196078431372549	4.23039215686275	1.5763272924567	0.2112039570459	0.32931240674641	0.238834261167237	PDE8B	1
BP	GO:0014911	positive regulation of smooth muscle cell migration	1/88	51/18986	0.0196078431372549	4.23039215686275	1.5763272924567	0.2112039570459	0.32931240674641	0.238834261167237	IGF1	1
BP	GO:0032692	negative regulation of interleukin-1 production	1/88	51/18986	0.0196078431372549	4.23039215686275	1.5763272924567	0.2112039570459	0.32931240674641	0.238834261167237	IGF1	1
BP	GO:0038084	vascular endothelial growth factor signaling pathway	1/88	51/18986	0.0196078431372549	4.23039215686275	1.5763272924567	0.2112039570459	0.32931240674641	0.238834261167237	CD63	1
BP	GO:0042311	vasodilation	1/88	51/18986	0.0196078431372549	4.23039215686275	1.5763272924567	0.2112039570459	0.32931240674641	0.238834261167237	VSTM4	1
BP	GO:0048013	ephrin receptor signaling pathway	1/88	51/18986	0.0196078431372549	4.23039215686275	1.5763272924567	0.2112039570459	0.32931240674641	0.238834261167237	EPHB2	1
BP	GO:0051155	positive regulation of striated muscle cell differentiation	1/88	51/18986	0.0196078431372549	4.23039215686275	1.5763272924567	0.2112039570459	0.32931240674641	0.238834261167237	IGF1	1
BP	GO:0089718	amino acid import across plasma membrane	1/88	51/18986	0.0196078431372549	4.23039215686275	1.5763272924567	0.2112039570459	0.32931240674641	0.238834261167237	SLC1A3	1
BP	GO:0170036	import into the mitochondrion	1/88	51/18986	0.0196078431372549	4.23039215686275	1.5763272924567	0.2112039570459	0.32931240674641	0.238834261167237	ITPR1	1
BP	GO:1903747	regulation of establishment of protein localization to mitochondrion	1/88	51/18986	0.0196078431372549	4.23039215686275	1.5763272924567	0.2112039570459	0.32931240674641	0.238834261167237	DNAJA1	1
BP	GO:0002269	leukocyte activation involved in inflammatory response	1/88	52/18986	0.0192307692307692	4.14903846153846	1.55166214468224	0.214869869471564	0.333141533543784	0.241611340471968	LDLR	1
BP	GO:0006890	retrograde vesicle-mediated transport, Golgi to endoplasmic reticulum	1/88	52/18986	0.0192307692307692	4.14903846153846	1.55166214468224	0.214869869471564	0.333141533543784	0.241611340471968	UVRAG	1
BP	GO:0009299	mRNA transcription	1/88	52/18986	0.0192307692307692	4.14903846153846	1.55166214468224	0.214869869471564	0.333141533543784	0.241611340471968	PPARG	1
BP	GO:0010171	body morphogenesis	1/88	52/18986	0.0192307692307692	4.14903846153846	1.55166214468224	0.214869869471564	0.333141533543784	0.241611340471968	TIPARP	1
BP	GO:0035987	endodermal cell differentiation	1/88	52/18986	0.0192307692307692	4.14903846153846	1.55166214468224	0.214869869471564	0.333141533543784	0.241611340471968	LAMB1	1
BP	GO:0098926	postsynaptic signal transduction	1/88	52/18986	0.0192307692307692	4.14903846153846	1.55166214468224	0.214869869471564	0.333141533543784	0.241611340471968	ITPR1	1
BP	GO:0140353	lipid export from cell	1/88	52/18986	0.0192307692307692	4.14903846153846	1.55166214468224	0.214869869471564	0.333141533543784	0.241611340471968	MAP2K6	1
BP	GO:1905562	regulation of vascular endothelial cell proliferation	1/88	52/18986	0.0192307692307692	4.14903846153846	1.55166214468224	0.214869869471564	0.333141533543784	0.241611340471968	PPARG	1
BP	GO:0001959	regulation of cytokine-mediated signaling pathway	2/88	187/18986	0.0106951871657754	2.30748663101604	1.22610990469064	0.215007299851179	0.333141533543784	0.241611340471968	IRAK2/PPARG	2
BP	GO:0007565	female pregnancy	2/88	189/18986	0.0105820105820106	2.28306878306878	1.20969332605092	0.218408397960964	0.336008732298692	0.243690780183983	IGFBP7/PCSK5	2
BP	GO:0031648	protein destabilization	1/88	53/18986	0.0188679245283019	4.07075471698113	1.52760847624511	0.218518937364588	0.336008732298692	0.243690780183983	MYLIP	1
BP	GO:0032387	negative regulation of intracellular transport	1/88	53/18986	0.0188679245283019	4.07075471698113	1.52760847624511	0.218518937364588	0.336008732298692	0.243690780183983	INSIG1	1
BP	GO:0035088	establishment or maintenance of apical/basal cell polarity	1/88	53/18986	0.0188679245283019	4.07075471698113	1.52760847624511	0.218518937364588	0.336008732298692	0.243690780183983	CLIC4	1
BP	GO:0048009	insulin-like growth factor receptor signaling pathway	1/88	53/18986	0.0188679245283019	4.07075471698113	1.52760847624511	0.218518937364588	0.336008732298692	0.243690780183983	IGF1	1
BP	GO:0051403	stress-activated MAPK cascade	1/88	53/18986	0.0188679245283019	4.07075471698113	1.52760847624511	0.218518937364588	0.336008732298692	0.243690780183983	MAP2K6	1
BP	GO:0051646	mitochondrion localization	1/88	53/18986	0.0188679245283019	4.07075471698113	1.52760847624511	0.218518937364588	0.336008732298692	0.243690780183983	SYBU	1
BP	GO:0060324	face development	1/88	53/18986	0.0188679245283019	4.07075471698113	1.52760847624511	0.218518937364588	0.336008732298692	0.243690780183983	TIPARP	1
BP	GO:0061245	establishment or maintenance of bipolar cell polarity	1/88	53/18986	0.0188679245283019	4.07075471698113	1.52760847624511	0.218518937364588	0.336008732298692	0.243690780183983	CLIC4	1
BP	GO:0101023	vascular endothelial cell proliferation	1/88	53/18986	0.0188679245283019	4.07075471698113	1.52760847624511	0.218518937364588	0.336008732298692	0.243690780183983	PPARG	1
BP	GO:1904707	positive regulation of vascular associated smooth muscle cell proliferation	1/88	53/18986	0.0188679245283019	4.07075471698113	1.52760847624511	0.218518937364588	0.336008732298692	0.243690780183983	IGF1	1
BP	GO:0051348	negative regulation of transferase activity	2/88	190/18986	0.0105263157894737	2.27105263157895	1.20156240345431	0.220110807128646	0.338222752666601	0.245296501401726	DNAJA1/EPHB2	2
BP	GO:0001836	release of cytochrome c from mitochondria	1/88	54/18986	0.0185185185185185	3.99537037037037	1.50413866761035	0.222151237238455	0.338320672727969	0.245367518056523	IGF1	1
BP	GO:0002066	columnar/cuboidal epithelial cell development	1/88	54/18986	0.0185185185185185	3.99537037037037	1.50413866761035	0.222151237238455	0.338320672727969	0.245367518056523	FASN	1
BP	GO:0006497	protein lipidation	1/88	54/18986	0.0185185185185185	3.99537037037037	1.50413866761035	0.222151237238455	0.338320672727969	0.245367518056523	GLUL	1
BP	GO:0007129	homologous chromosome pairing at meiosis	1/88	54/18986	0.0185185185185185	3.99537037037037	1.50413866761035	0.222151237238455	0.338320672727969	0.245367518056523	AGO4	1
BP	GO:0009395	phospholipid catabolic process	1/88	54/18986	0.0185185185185185	3.99537037037037	1.50413866761035	0.222151237238455	0.338320672727969	0.245367518056523	LDLR	1
BP	GO:0010559	regulation of glycoprotein biosynthetic process	1/88	54/18986	0.0185185185185185	3.99537037037037	1.50413866761035	0.222151237238455	0.338320672727969	0.245367518056523	IGF1	1
BP	GO:0010874	regulation of cholesterol efflux	1/88	54/18986	0.0185185185185185	3.99537037037037	1.50413866761035	0.222151237238455	0.338320672727969	0.245367518056523	PPARG	1
BP	GO:0033138	positive regulation of peptidyl-serine phosphorylation	1/88	54/18986	0.0185185185185185	3.99537037037037	1.50413866761035	0.222151237238455	0.338320672727969	0.245367518056523	AKAP9	1
BP	GO:0048146	positive regulation of fibroblast proliferation	1/88	54/18986	0.0185185185185185	3.99537037037037	1.50413866761035	0.222151237238455	0.338320672727969	0.245367518056523	IGF1	1
BP	GO:0050771	negative regulation of axonogenesis	1/88	54/18986	0.0185185185185185	3.99537037037037	1.50413866761035	0.222151237238455	0.338320672727969	0.245367518056523	EPHB2	1
BP	GO:0072538	T-helper 17 type immune response	1/88	54/18986	0.0185185185185185	3.99537037037037	1.50413866761035	0.222151237238455	0.338320672727969	0.245367518056523	EPHB2	1
BP	GO:1902305	regulation of sodium ion transmembrane transport	1/88	54/18986	0.0185185185185185	3.99537037037037	1.50413866761035	0.222151237238455	0.338320672727969	0.245367518056523	NEDD4L	1
BP	GO:1904263	positive regulation of TORC1 signaling	1/88	54/18986	0.0185185185185185	3.99537037037037	1.50413866761035	0.222151237238455	0.338320672727969	0.245367518056523	MAT2A	1
BP	GO:0002639	positive regulation of immunoglobulin production	1/88	55/18986	0.0181818181818182	3.92272727272727	1.4812268423126	0.225766845263122	0.342654318356376	0.24851050031476	EPHB2	1
BP	GO:0002715	regulation of natural killer cell mediated immunity	1/88	55/18986	0.0181818181818182	3.92272727272727	1.4812268423126	0.225766845263122	0.342654318356376	0.24851050031476	CADM1	1
BP	GO:0007140	male meiotic nuclear division	1/88	55/18986	0.0181818181818182	3.92272727272727	1.4812268423126	0.225766845263122	0.342654318356376	0.24851050031476	AGO4	1
BP	GO:0021872	forebrain generation of neurons	1/88	55/18986	0.0181818181818182	3.92272727272727	1.4812268423126	0.225766845263122	0.342654318356376	0.24851050031476	ZSWIM6	1
BP	GO:0046854	phosphatidylinositol phosphate biosynthetic process	1/88	55/18986	0.0181818181818182	3.92272727272727	1.4812268423126	0.225766845263122	0.342654318356376	0.24851050031476	UVRAG	1
BP	GO:0042063	gliogenesis	3/88	355/18986	0.00845070422535211	1.82323943661972	1.0684666592898	0.227327521268875	0.344787821965404	0.250057826645991	LDLR/LAMB1/PFKFB3	3
BP	GO:0010761	fibroblast migration	1/88	56/18986	0.0178571428571429	3.85267857142857	1.45884872726738	0.229365837266548	0.346462	0.251272253924764	AKAP12	1
BP	GO:0034205	amyloid-beta formation	1/88	56/18986	0.0178571428571429	3.85267857142857	1.45884872726738	0.229365837266548	0.346462	0.251272253924764	IGF1	1
BP	GO:0048260	positive regulation of receptor-mediated endocytosis	1/88	56/18986	0.0178571428571429	3.85267857142857	1.45884872726738	0.229365837266548	0.346462	0.251272253924764	CD63	1
BP	GO:0085029	extracellular matrix assembly	1/88	56/18986	0.0178571428571429	3.85267857142857	1.45884872726738	0.229365837266548	0.346462	0.251272253924764	PPARG	1
BP	GO:1902895	positive regulation of miRNA transcription	1/88	56/18986	0.0178571428571429	3.85267857142857	1.45884872726738	0.229365837266548	0.346462	0.251272253924764	PPARG	1
BP	GO:1902991	regulation of amyloid precursor protein catabolic process	1/88	56/18986	0.0178571428571429	3.85267857142857	1.45884872726738	0.229365837266548	0.346462	0.251272253924764	IGF1	1
BP	GO:0002040	sprouting angiogenesis	2/88	196/18986	0.0102040816326531	2.2015306122449	1.1538203655546	0.230348353473646	0.347474634900924	0.25200644130248	GLUL/VSTM4	2
BP	GO:0002695	negative regulation of leukocyte activation	2/88	196/18986	0.0102040816326531	2.2015306122449	1.1538203655546	0.230348353473646	0.347474634900924	0.25200644130248	LDLR/VSIR	2
BP	GO:0006006	glucose metabolic process	2/88	197/18986	0.0101522842639594	2.19035532994924	1.1460316592933	0.232058031948021	0.349816477699422	0.253704865908085	IGF1/ACACB	2
BP	GO:0019933	cAMP-mediated signaling	1/88	57/18986	0.0175438596491228	3.78508771929825	1.43698152655874	0.232948288736202	0.349972952355198	0.253818349360387	PDE8B	1
BP	GO:0031098	stress-activated protein kinase signaling cascade	1/88	57/18986	0.0175438596491228	3.78508771929825	1.43698152655874	0.232948288736202	0.349972952355198	0.253818349360387	MAP2K6	1
BP	GO:0035315	hair cell differentiation	1/88	57/18986	0.0175438596491228	3.78508771929825	1.43698152655874	0.232948288736202	0.349972952355198	0.253818349360387	CDH23	1
BP	GO:0051452	intracellular pH reduction	1/88	57/18986	0.0175438596491228	3.78508771929825	1.43698152655874	0.232948288736202	0.349972952355198	0.253818349360387	CLIC4	1
BP	GO:2000107	negative regulation of leukocyte apoptotic process	1/88	57/18986	0.0175438596491228	3.78508771929825	1.43698152655874	0.232948288736202	0.349972952355198	0.253818349360387	GPAM	1
BP	GO:0060759	regulation of response to cytokine stimulus	2/88	199/18986	0.0100502512562814	2.16834170854271	1.13059332176138	0.23547991723593	0.353421263583474	0.256319241666926	IRAK2/PPARG	2
BP	GO:0006826	iron ion transport	1/88	58/18986	0.0172413793103448	3.7198275862069	1.41560380719143	0.236514274820581	0.353421263583474	0.256319241666926	CYBRD1	1
BP	GO:0015804	neutral amino acid transport	1/88	58/18986	0.0172413793103448	3.7198275862069	1.41560380719143	0.236514274820581	0.353421263583474	0.256319241666926	SLC1A3	1
BP	GO:0031638	zymogen activation	1/88	58/18986	0.0172413793103448	3.7198275862069	1.41560380719143	0.236514274820581	0.353421263583474	0.256319241666926	VSIR	1
BP	GO:0031663	lipopolysaccharide-mediated signaling pathway	1/88	58/18986	0.0172413793103448	3.7198275862069	1.41560380719143	0.236514274820581	0.353421263583474	0.256319241666926	IRAK2	1
BP	GO:0060986	endocrine hormone secretion	1/88	58/18986	0.0172413793103448	3.7198275862069	1.41560380719143	0.236514274820581	0.353421263583474	0.256319241666926	PPARG	1
BP	GO:0061900	glial cell activation	1/88	58/18986	0.0172413793103448	3.7198275862069	1.41560380719143	0.236514274820581	0.353421263583474	0.256319241666926	LDLR	1
BP	GO:0170038	proteinogenic amino acid biosynthetic process	1/88	58/18986	0.0172413793103448	3.7198275862069	1.41560380719143	0.236514274820581	0.353421263583474	0.256319241666926	GLUL	1
BP	GO:0007632	visual behavior	1/88	59/18986	0.0169491525423729	3.65677966101695	1.39469539548779	0.240063870330714	0.357524840351966	0.259295366178387	PDE8B	1
BP	GO:0010656	negative regulation of muscle cell apoptotic process	1/88	59/18986	0.0169491525423729	3.65677966101695	1.39469539548779	0.240063870330714	0.357524840351966	0.259295366178387	IGF1	1
BP	GO:0048008	platelet-derived growth factor receptor signaling pathway	1/88	59/18986	0.0169491525423729	3.65677966101695	1.39469539548779	0.240063870330714	0.357524840351966	0.259295366178387	TIPARP	1
BP	GO:0050850	positive regulation of calcium-mediated signaling	1/88	59/18986	0.0169491525423729	3.65677966101695	1.39469539548779	0.240063870330714	0.357524840351966	0.259295366178387	IGF1	1
BP	GO:0170034	L-amino acid biosynthetic process	1/88	59/18986	0.0169491525423729	3.65677966101695	1.39469539548779	0.240063870330714	0.357524840351966	0.259295366178387	GLUL	1
BP	GO:0001935	endothelial cell proliferation	2/88	202/18986	0.0099009900990099	2.13613861386139	1.10777530605062	0.240618410418637	0.358111012161517	0.259720488063208	PPARG/VSTM4	2
BP	GO:0021953	central nervous system neuron differentiation	2/88	203/18986	0.00985221674876847	2.1256157635468	1.10025771035716	0.242332580030841	0.35965737105188	0.260841986905988	EPHB2/ZSWIM6	2
BP	GO:0038066	p38MAPK cascade	1/88	60/18986	0.0166666666666667	3.59583333333333	1.37423728297549	0.243597149741655	0.35965737105188	0.260841986905988	MAP2K6	1
BP	GO:0042158	lipoprotein biosynthetic process	1/88	60/18986	0.0166666666666667	3.59583333333333	1.37423728297549	0.243597149741655	0.35965737105188	0.260841986905988	GLUL	1
BP	GO:0044088	regulation of vacuole organization	1/88	60/18986	0.0166666666666667	3.59583333333333	1.37423728297549	0.243597149741655	0.35965737105188	0.260841986905988	EPHB2	1
BP	GO:0046324	regulation of D-glucose import	1/88	60/18986	0.0166666666666667	3.59583333333333	1.37423728297549	0.243597149741655	0.35965737105188	0.260841986905988	IGF1	1
BP	GO:0048168	regulation of neuronal synaptic plasticity	1/88	60/18986	0.0166666666666667	3.59583333333333	1.37423728297549	0.243597149741655	0.35965737105188	0.260841986905988	EPHB2	1
BP	GO:0050881	musculoskeletal movement	1/88	60/18986	0.0166666666666667	3.59583333333333	1.37423728297549	0.243597149741655	0.35965737105188	0.260841986905988	ITPR1	1
BP	GO:0060997	dendritic spine morphogenesis	1/88	60/18986	0.0166666666666667	3.59583333333333	1.37423728297549	0.243597149741655	0.35965737105188	0.260841986905988	EPHB2	1
BP	GO:0060998	regulation of dendritic spine development	1/88	60/18986	0.0166666666666667	3.59583333333333	1.37423728297549	0.243597149741655	0.35965737105188	0.260841986905988	EPHB2	1
BP	GO:0097479	synaptic vesicle localization	1/88	60/18986	0.0166666666666667	3.59583333333333	1.37423728297549	0.243597149741655	0.35965737105188	0.260841986905988	SYN2	1
BP	GO:1903018	regulation of glycoprotein metabolic process	1/88	60/18986	0.0166666666666667	3.59583333333333	1.37423728297549	0.243597149741655	0.35965737105188	0.260841986905988	IGF1	1
BP	GO:1903409	reactive oxygen species biosynthetic process	1/88	60/18986	0.0166666666666667	3.59583333333333	1.37423728297549	0.243597149741655	0.35965737105188	0.260841986905988	ABCD2	1
BP	GO:0018108	peptidyl-tyrosine phosphorylation	2/88	204/18986	0.00980392156862745	2.11519607843137	1.0927834615293	0.244047348265966	0.359844499596934	0.260977702132277	IGF1/EPHB2	2
BP	GO:0051701	biological process involved in interaction with host	2/88	204/18986	0.00980392156862745	2.11519607843137	1.0927834615293	0.244047348265966	0.359844499596934	0.260977702132277	LDLR/UVRAG	2
BP	GO:0055001	muscle cell development	2/88	205/18986	0.00975609756097561	2.10487804878049	1.0853520577111	0.245762673286955	0.361894075488732	0.262464159774915	IGF1/MYO18B	2
BP	GO:0120032	regulation of plasma membrane bounded cell projection assembly	2/88	205/18986	0.00975609756097561	2.10487804878049	1.0853520577111	0.245762673286955	0.361894075488732	0.262464159774915	EPHB2/SEPTIN9	2
BP	GO:0010639	negative regulation of organelle organization	3/88	371/18986	0.00808625336927224	1.74460916442049	0.988376762142397	0.247021711599545	0.362206236170362	0.26269055472462	IGF1/SUB1/PPARG	3
BP	GO:0001706	endoderm formation	1/88	61/18986	0.0163934426229508	3.53688524590164	1.35421154075363	0.247114187193982	0.362206236170362	0.26269055472462	LAMB1	1
BP	GO:0032147	activation of protein kinase activity	1/88	61/18986	0.0163934426229508	3.53688524590164	1.35421154075363	0.247114187193982	0.362206236170362	0.26269055472462	IGF1	1
BP	GO:0043030	regulation of macrophage activation	1/88	61/18986	0.0163934426229508	3.53688524590164	1.35421154075363	0.247114187193982	0.362206236170362	0.26269055472462	LDLR	1
BP	GO:0070228	regulation of lymphocyte apoptotic process	1/88	61/18986	0.0163934426229508	3.53688524590164	1.35421154075363	0.247114187193982	0.362206236170362	0.26269055472462	GPAM	1
BP	GO:0070231	T cell apoptotic process	1/88	61/18986	0.0163934426229508	3.53688524590164	1.35421154075363	0.247114187193982	0.362206236170362	0.26269055472462	GPAM	1
BP	GO:0098900	regulation of action potential	1/88	61/18986	0.0163934426229508	3.53688524590164	1.35421154075363	0.247114187193982	0.362206236170362	0.26269055472462	AKAP9	1
BP	GO:0018212	peptidyl-tyrosine modification	2/88	206/18986	0.00970873786407767	2.09466019417476	1.07796300537888	0.247478513623041	0.36250144358872	0.262904654297579	IGF1/EPHB2	2
BP	GO:0060491	regulation of cell projection assembly	2/88	207/18986	0.00966183574879227	2.08454106280193	1.07061581916238	0.249194828167319	0.364775324126503	0.264553789183172	EPHB2/SEPTIN9	2
BP	GO:0022029	telencephalon cell migration	1/88	62/18986	0.0161290322580645	3.47983870967742	1.33460124144812	0.250615056495273	0.365651475870152	0.265189219401038	LAMB1	1
BP	GO:0032731	positive regulation of interleukin-1 beta production	1/88	62/18986	0.0161290322580645	3.47983870967742	1.33460124144812	0.250615056495273	0.365651475870152	0.265189219401038	LPL	1
BP	GO:0045599	negative regulation of fat cell differentiation	1/88	62/18986	0.0161290322580645	3.47983870967742	1.33460124144812	0.250615056495273	0.365651475870152	0.265189219401038	INSIG1	1
BP	GO:0050879	multicellular organismal movement	1/88	62/18986	0.0161290322580645	3.47983870967742	1.33460124144812	0.250615056495273	0.365651475870152	0.265189219401038	ITPR1	1
BP	GO:1900024	regulation of substrate adhesion-dependent cell spreading	1/88	62/18986	0.0161290322580645	3.47983870967742	1.33460124144812	0.250615056495273	0.365651475870152	0.265189219401038	SPRY4	1
BP	GO:0044282	small molecule catabolic process	3/88	375/18986	0.008	1.726	0.968960592005492	0.251989207297271	0.367415456249297	0.266468548518118	GLUL/ACACB/ABCD2	3
BP	GO:0006836	neurotransmitter transport	2/88	209/18986	0.00956937799043062	2.06459330143541	1.05604514332195	0.252628717257656	0.368106677078118	0.266969857343941	SLC1A3/SYN2	2
BP	GO:0008347	glial cell migration	1/88	63/18986	0.0158730158730159	3.42460317460317	1.31539038797267	0.25409983112159	0.369041856557139	0.267648097505426	LAMB1	1
BP	GO:0033059	cellular pigmentation	1/88	63/18986	0.0158730158730159	3.42460317460317	1.31539038797267	0.25409983112159	0.369041856557139	0.267648097505426	CD63	1
BP	GO:0060261	positive regulation of transcription initiation by RNA polymerase II	1/88	63/18986	0.0158730158730159	3.42460317460317	1.31539038797267	0.25409983112159	0.369041856557139	0.267648097505426	SUB1	1
BP	GO:0071709	membrane assembly	1/88	63/18986	0.0158730158730159	3.42460317460317	1.31539038797267	0.25409983112159	0.369041856557139	0.267648097505426	EPHB2	1
BP	GO:0097352	autophagosome maturation	1/88	63/18986	0.0158730158730159	3.42460317460317	1.31539038797267	0.25409983112159	0.369041856557139	0.267648097505426	UVRAG	1
BP	GO:0044703	multi-organism reproductive process	2/88	210/18986	0.00952380952380952	2.05476190476191	1.04882072217952	0.254346211387543	0.369158721681202	0.26773285409215	IGFBP7/PCSK5	2
BP	GO:0019674	NAD metabolic process	1/88	64/18986	0.015625	3.37109	1.29656384840404	0.257568584218947	0.372378232545262	0.270067808630106	ME1	1
BP	GO:0034142	toll-like receptor 4 signaling pathway	1/88	64/18986	0.015625	3.37109	1.29656384840404	0.257568584218947	0.372378232545262	0.270067808630106	IRAK2	1
BP	GO:0048599	oocyte development	1/88	64/18986	0.015625	3.37109	1.29656384840404	0.257568584218947	0.372378232545262	0.270067808630106	IGF1	1
BP	GO:0051785	positive regulation of nuclear division	1/88	64/18986	0.015625	3.37109	1.29656384840404	0.257568584218947	0.372378232545262	0.270067808630106	IGF1	1
BP	GO:0071715	icosanoid transport	1/88	64/18986	0.015625	3.37109	1.29656384840404	0.257568584218947	0.372378232545262	0.270067808630106	MAP2K6	1
BP	GO:1903670	regulation of sprouting angiogenesis	1/88	64/18986	0.015625	3.37109	1.29656384840404	0.257568584218947	0.372378232545262	0.270067808630106	GLUL	1
BP	GO:0090287	regulation of cellular response to growth factor stimulus	3/88	381/18986	0.0078740157480315	1.6988188976378	0.94026659236429	0.259468838205892	0.373727535164502	0.271046392150056	CD63/SPRY4/PPARG	3
BP	GO:0008016	regulation of heart contraction	2/88	213/18986	0.00938967136150235	2.02582159624413	1.02738569393319	0.25950041705909	0.373727535164502	0.271046392150056	KCNE1/AKAP9	2
BP	GO:0021885	forebrain cell migration	1/88	65/18986	0.0153846153846154	3.31923076923077	1.27810729635993	0.26102138860478	0.373727535164502	0.271046392150056	LAMB1	1
BP	GO:0031113	regulation of microtubule polymerization	1/88	65/18986	0.0153846153846154	3.31923076923077	1.27810729635993	0.26102138860478	0.373727535164502	0.271046392150056	AKAP9	1
BP	GO:0032615	interleukin-12 production	1/88	65/18986	0.0153846153846154	3.31923076923077	1.27810729635993	0.26102138860478	0.373727535164502	0.271046392150056	IRF8	1
BP	GO:0032655	regulation of interleukin-12 production	1/88	65/18986	0.0153846153846154	3.31923076923077	1.27810729635993	0.26102138860478	0.373727535164502	0.271046392150056	IRF8	1
BP	GO:0040014	regulation of multicellular organism growth	1/88	65/18986	0.0153846153846154	3.31923076923077	1.27810729635993	0.26102138860478	0.373727535164502	0.271046392150056	GPAM	1
BP	GO:0048524	positive regulation of viral process	1/88	65/18986	0.0153846153846154	3.31923076923077	1.27810729635993	0.26102138860478	0.373727535164502	0.271046392150056	STOM	1
BP	GO:0050435	amyloid-beta metabolic process	1/88	65/18986	0.0153846153846154	3.31923076923077	1.27810729635993	0.26102138860478	0.373727535164502	0.271046392150056	IGF1	1
BP	GO:0051057	positive regulation of small GTPase mediated signal transduction	1/88	65/18986	0.0153846153846154	3.31923076923077	1.27810729635993	0.26102138860478	0.373727535164502	0.271046392150056	IGF1	1
BP	GO:0051965	positive regulation of synapse assembly	1/88	65/18986	0.0153846153846154	3.31923076923077	1.27810729635993	0.26102138860478	0.373727535164502	0.271046392150056	EPHB2	1
BP	GO:0099518	vesicle cytoskeletal trafficking	1/88	65/18986	0.0153846153846154	3.31923076923077	1.27810729635993	0.26102138860478	0.373727535164502	0.271046392150056	SYBU	1
BP	GO:0170041	non-proteinogenic amino acid metabolic process	1/88	65/18986	0.0153846153846154	3.31923076923077	1.27810729635993	0.26102138860478	0.373727535164502	0.271046392150056	SLC1A3	1
BP	GO:1901607	alpha-amino acid biosynthetic process	1/88	65/18986	0.0153846153846154	3.31923076923077	1.27810729635993	0.26102138860478	0.373727535164502	0.271046392150056	GLUL	1
BP	GO:1905515	non-motile cilium assembly	1/88	65/18986	0.0153846153846154	3.31923076923077	1.27810729635993	0.26102138860478	0.373727535164502	0.271046392150056	SEPTIN9	1
BP	GO:0030522	intracellular receptor signaling pathway	3/88	384/18986	0.0078125	1.68555	0.92610805620274	0.263220421508084	0.375507182394331	0.272337083671441	MAP2K6/DNAJA1/PPARG	3
BP	GO:0000271	polysaccharide biosynthetic process	1/88	66/18986	0.0151515151515152	3.26893939393939	1.26000715633748	0.2644583167694	0.375507182394331	0.272337083671441	IGF1	1
BP	GO:0001655	urogenital system development	1/88	66/18986	0.0151515151515152	3.26893939393939	1.26000715633748	0.2644583167694	0.375507182394331	0.272337083671441	EPHB2	1
BP	GO:0002931	response to ischemia	1/88	66/18986	0.0151515151515152	3.26893939393939	1.26000715633748	0.2644583167694	0.375507182394331	0.272337083671441	MAP2K6	1
BP	GO:0006893	Golgi to plasma membrane transport	1/88	66/18986	0.0151515151515152	3.26893939393939	1.26000715633748	0.2644583167694	0.375507182394331	0.272337083671441	ACSL3	1
BP	GO:0010812	negative regulation of cell-substrate adhesion	1/88	66/18986	0.0151515151515152	3.26893939393939	1.26000715633748	0.2644583167694	0.375507182394331	0.272337083671441	SPRY4	1
BP	GO:0017156	calcium-ion regulated exocytosis	1/88	66/18986	0.0151515151515152	3.26893939393939	1.26000715633748	0.2644583167694	0.375507182394331	0.272337083671441	SYN2	1
BP	GO:0032613	interleukin-10 production	1/88	66/18986	0.0151515151515152	3.26893939393939	1.26000715633748	0.2644583167694	0.375507182394331	0.272337083671441	VSIR	1
BP	GO:0032653	regulation of interleukin-10 production	1/88	66/18986	0.0151515151515152	3.26893939393939	1.26000715633748	0.2644583167694	0.375507182394331	0.272337083671441	VSIR	1
BP	GO:0045744	negative regulation of G protein-coupled receptor signaling pathway	1/88	66/18986	0.0151515151515152	3.26893939393939	1.26000715633748	0.2644583167694	0.375507182394331	0.272337083671441	GRK3	1
BP	GO:0061951	establishment of protein localization to plasma membrane	1/88	66/18986	0.0151515151515152	3.26893939393939	1.26000715633748	0.2644583167694	0.375507182394331	0.272337083671441	ACSL3	1
BP	GO:0070059	intrinsic apoptotic signaling pathway in response to endoplasmic reticulum stress	1/88	66/18986	0.0151515151515152	3.26893939393939	1.26000715633748	0.2644583167694	0.375507182394331	0.272337083671441	ITPR1	1
BP	GO:0070192	chromosome organization involved in meiotic cell cycle	1/88	66/18986	0.0151515151515152	3.26893939393939	1.26000715633748	0.2644583167694	0.375507182394331	0.272337083671441	AGO4	1
BP	GO:0050679	positive regulation of epithelial cell proliferation	2/88	216/18986	0.00925925925925926	1.99768518518518	1.0062988516665	0.264656392821783	0.375548771701829	0.272367246372042	IGF1/LAMB1	2
BP	GO:0016050	vesicle organization	3/88	386/18986	0.0077720207253886	1.67681347150259	0.916737272506547	0.265725523864114	0.376825551687479	0.273293232755484	KCNE1/INSIG1/UVRAG	3
BP	GO:0031647	regulation of protein stability	3/88	387/18986	0.00775193798449612	1.67248062015504	0.912072104093832	0.266979238593501	0.378121455041718	0.274233088387441	IGF1/NEDD4L/MYLIP	3
BP	GO:0045089	positive regulation of innate immune response	3/88	387/18986	0.00775193798449612	1.67248062015504	0.912072104093832	0.266979238593501	0.378121455041718	0.274233088387441	MAP2K6/CADM1/IRAK2	3
BP	GO:0030888	regulation of B cell proliferation	1/88	67/18986	0.0149253731343284	3.22014925373134	1.24225055353122	0.26787944087745	0.378255906566234	0.274330599534494	EPHB2	1
BP	GO:0060042	retina morphogenesis in camera-type eye	1/88	67/18986	0.0149253731343284	3.22014925373134	1.24225055353122	0.26787944087745	0.378255906566234	0.274330599534494	FAT3	1
BP	GO:0070613	regulation of protein processing	1/88	67/18986	0.0149253731343284	3.22014925373134	1.24225055353122	0.26787944087745	0.378255906566234	0.274330599534494	ANGPTL8	1
BP	GO:2000630	positive regulation of miRNA metabolic process	1/88	67/18986	0.0149253731343284	3.22014925373134	1.24225055353122	0.26787944087745	0.378255906566234	0.274330599534494	PPARG	1
BP	GO:0006643	membrane lipid metabolic process	2/88	218/18986	0.00917431192660551	1.97935779816514	0.992428778918458	0.268094186361775	0.378255906566234	0.274330599534494	ELOVL6/ELOVL5	2
BP	GO:0044706	multi-multicellular organism process	2/88	218/18986	0.00917431192660551	1.97935779816514	0.992428778918458	0.268094186361775	0.378255906566234	0.274330599534494	IGFBP7/PCSK5	2
BP	GO:0050866	negative regulation of cell activation	2/88	219/18986	0.0091324200913242	1.9703196347032	0.985548870284938	0.26981311425617	0.380439910785791	0.275914551500706	LDLR/VSIR	2
BP	GO:0009994	oocyte differentiation	1/88	68/18986	0.0147058823529412	3.17279411764706	1.22482526770217	0.271284832769346	0.381066131888759	0.276368719188867	IGF1	1
BP	GO:0032507	maintenance of protein location in cell	1/88	68/18986	0.0147058823529412	3.17279411764706	1.22482526770217	0.271284832769346	0.381066131888759	0.276368719188867	INSIG1	1
BP	GO:0045143	homologous chromosome segregation	1/88	68/18986	0.0147058823529412	3.17279411764706	1.22482526770217	0.271284832769346	0.381066131888759	0.276368719188867	AGO4	1
BP	GO:0045668	negative regulation of osteoblast differentiation	1/88	68/18986	0.0147058823529412	3.17279411764706	1.22482526770217	0.271284832769346	0.381066131888759	0.276368719188867	PPARG	1
BP	GO:0055021	regulation of cardiac muscle tissue growth	1/88	68/18986	0.0147058823529412	3.17279411764706	1.22482526770217	0.271284832769346	0.381066131888759	0.276368719188867	IGF1	1
BP	GO:1905953	negative regulation of lipid localization	1/88	68/18986	0.0147058823529412	3.17279411764706	1.22482526770217	0.271284832769346	0.381066131888759	0.276368719188867	PPARG	1
BP	GO:0009100	glycoprotein metabolic process	3/88	392/18986	0.0076530612244898	1.65114795918367	0.88894525974185	0.273258780687122	0.383596711059209	0.278204025099357	IGF1/MAN1A1/CHST3	3
BP	GO:0030193	regulation of blood coagulation	1/88	69/18986	0.0144927536231884	3.1268115942029	1.20771969071668	0.274674563962722	0.384371638249722	0.278766042075375	EPHB2	1
BP	GO:0046888	negative regulation of hormone secretion	1/88	69/18986	0.0144927536231884	3.1268115942029	1.20771969071668	0.274674563962722	0.384371638249722	0.278766042075375	PDE8B	1
BP	GO:0048857	neural nucleus development	1/88	69/18986	0.0144927536231884	3.1268115942029	1.20771969071668	0.274674563962722	0.384371638249722	0.278766042075375	KCNE1	1
BP	GO:0070918	regulatory ncRNA processing	1/88	69/18986	0.0144927536231884	3.1268115942029	1.20771969071668	0.274674563962722	0.384371638249722	0.278766042075375	AGO4	1
BP	GO:0098930	axonal transport	1/88	69/18986	0.0144927536231884	3.1268115942029	1.20771969071668	0.274674563962722	0.384371638249722	0.278766042075375	SYBU	1
BP	GO:0010810	regulation of cell-substrate adhesion	2/88	223/18986	0.00896860986547085	1.93497757847534	0.958387637473832	0.276688183373763	0.386946076685496	0.2806331569764	SPRY4/HSD17B12	2
BP	GO:0033363	secretory granule organization	1/88	70/18986	0.0142857142857143	3.08214285714286	1.19092278741426	0.278048705653861	0.38738783348769	0.280953541684981	KCNE1	1
BP	GO:0042987	amyloid precursor protein catabolic process	1/88	70/18986	0.0142857142857143	3.08214285714286	1.19092278741426	0.278048705653861	0.38738783348769	0.280953541684981	IGF1	1
BP	GO:0044091	membrane biogenesis	1/88	70/18986	0.0142857142857143	3.08214285714286	1.19092278741426	0.278048705653861	0.38738783348769	0.280953541684981	EPHB2	1
BP	GO:0046847	filopodium assembly	1/88	70/18986	0.0142857142857143	3.08214285714286	1.19092278741426	0.278048705653861	0.38738783348769	0.280953541684981	EPHB2	1
BP	GO:0048662	negative regulation of smooth muscle cell proliferation	1/88	70/18986	0.0142857142857143	3.08214285714286	1.19092278741426	0.278048705653861	0.38738783348769	0.280953541684981	PPARG	1
BP	GO:2000144	positive regulation of DNA-templated transcription initiation	1/88	70/18986	0.0142857142857143	3.08214285714286	1.19092278741426	0.278048705653861	0.38738783348769	0.280953541684981	SUB1	1
BP	GO:1901654	response to ketone	2/88	224/18986	0.00892857142857143	1.92633928571429	0.951685035781844	0.278406611195621	0.387643748379385	0.281139144300696	ACACA/IGFBP7	2
BP	GO:0051648	vesicle localization	2/88	225/18986	0.00888888888888889	1.91777777777778	0.945016779253555	0.280124832835351	0.389792215796533	0.282697323153677	SYN2/SYBU	2
BP	GO:0001912	positive regulation of leukocyte mediated cytotoxicity	1/88	71/18986	0.0140845070422535	3.0387323943662	1.1744240594999	0.281407328719122	0.390599692077384	0.283282946400771	CADM1	1
BP	GO:0006024	glycosaminoglycan biosynthetic process	1/88	71/18986	0.0140845070422535	3.0387323943662	1.1744240594999	0.281407328719122	0.390599692077384	0.283282946400771	CHST3	1
BP	GO:0170040	proteinogenic amino acid catabolic process	1/88	71/18986	0.0140845070422535	3.0387323943662	1.1744240594999	0.281407328719122	0.390599692077384	0.283282946400771	GLUL	1
BP	GO:1900046	regulation of hemostasis	1/88	71/18986	0.0140845070422535	3.0387323943662	1.1744240594999	0.281407328719122	0.390599692077384	0.283282946400771	EPHB2	1
BP	GO:0006303	double-strand break repair via nonhomologous end joining	1/88	72/18986	0.0138888888888889	2.99652777777778	1.15821351218776	0.284750503716358	0.394501787527332	0.286112946317871	UVRAG	1
BP	GO:0048002	antigen processing and presentation of peptide antigen	1/88	72/18986	0.0138888888888889	2.99652777777778	1.15821351218776	0.284750503716358	0.394501787527332	0.286112946317871	HLA-DRB5	1
BP	GO:0140895	cell surface toll-like receptor signaling pathway	1/88	72/18986	0.0138888888888889	2.99652777777778	1.15821351218776	0.284750503716358	0.394501787527332	0.286112946317871	IRAK2	1
BP	GO:2001233	regulation of apoptotic signaling pathway	3/88	403/18986	0.00744416873449132	1.6060794044665	0.839194927985813	0.287129940886451	0.397133964976516	0.288021936515198	IGF1/DNAJA1/PPARG	3
BP	GO:0002067	glandular epithelial cell differentiation	1/88	73/18986	0.0136986301369863	2.95547945205479	1.14228162335168	0.288078300886336	0.397133964976516	0.288021936515198	FASN	1
BP	GO:0006879	intracellular iron ion homeostasis	1/88	73/18986	0.0136986301369863	2.95547945205479	1.14228162335168	0.288078300886336	0.397133964976516	0.288021936515198	CYBRD1	1
BP	GO:0015800	acidic amino acid transport	1/88	73/18986	0.0136986301369863	2.95547945205479	1.14228162335168	0.288078300886336	0.397133964976516	0.288021936515198	SLC1A3	1
BP	GO:0032722	positive regulation of chemokine production	1/88	73/18986	0.0136986301369863	2.95547945205479	1.14228162335168	0.288078300886336	0.397133964976516	0.288021936515198	LPL	1
BP	GO:0042698	ovulation cycle	1/88	73/18986	0.0136986301369863	2.95547945205479	1.14228162335168	0.288078300886336	0.397133964976516	0.288021936515198	MAP2K6	1
BP	GO:0051101	regulation of DNA binding	1/88	73/18986	0.0136986301369863	2.95547945205479	1.14228162335168	0.288078300886336	0.397133964976516	0.288021936515198	IGF1	1
BP	GO:1903317	regulation of protein maturation	1/88	73/18986	0.0136986301369863	2.95547945205479	1.14228162335168	0.288078300886336	0.397133964976516	0.288021936515198	ANGPTL8	1
BP	GO:0006457	protein folding	2/88	231/18986	0.00865800865800866	1.86796536796537	0.905708757916566	0.290427915343603	0.399472894696835	0.289718248406977	DNAJA1/FKBP5	2
BP	GO:0050678	regulation of epithelial cell proliferation	3/88	406/18986	0.00738916256157635	1.5942118226601	0.825886115334136	0.290924244878335	0.399472894696835	0.289718248406977	IGF1/LAMB1/PPARG	3
BP	GO:0009064	glutamine family amino acid metabolic process	1/88	74/18986	0.0135135135135135	2.91554054054054	1.12661931496229	0.291390790154141	0.399472894696835	0.289718248406977	GLUL	1
BP	GO:0030514	negative regulation of BMP signaling pathway	1/88	74/18986	0.0135135135135135	2.91554054054054	1.12661931496229	0.291390790154141	0.399472894696835	0.289718248406977	PPARG	1
BP	GO:0032732	positive regulation of interleukin-1 production	1/88	74/18986	0.0135135135135135	2.91554054054054	1.12661931496229	0.291390790154141	0.399472894696835	0.289718248406977	LPL	1
BP	GO:0033344	cholesterol efflux	1/88	74/18986	0.0135135135135135	2.91554054054054	1.12661931496229	0.291390790154141	0.399472894696835	0.289718248406977	PPARG	1
BP	GO:0042130	negative regulation of T cell proliferation	1/88	74/18986	0.0135135135135135	2.91554054054054	1.12661931496229	0.291390790154141	0.399472894696835	0.289718248406977	VSIR	1
BP	GO:0051865	protein autoubiquitination	1/88	74/18986	0.0135135135135135	2.91554054054054	1.12661931496229	0.291390790154141	0.399472894696835	0.289718248406977	SH3RF3	1
BP	GO:0060260	regulation of transcription initiation by RNA polymerase II	1/88	74/18986	0.0135135135135135	2.91554054054054	1.12661931496229	0.291390790154141	0.399472894696835	0.289718248406977	SUB1	1
BP	GO:0048588	developmental cell growth	2/88	232/18986	0.00862068965517241	1.85991379310345	0.899271161232855	0.292143741547339	0.400012199964818	0.290109380270167	IGF1/NEDD4L	2
BP	GO:0048705	skeletal system morphogenesis	2/88	232/18986	0.00862068965517241	1.85991379310345	0.899271161232855	0.292143741547339	0.400012199964818	0.290109380270167	INSIG1/TIPARP	2
BP	GO:0001558	regulation of cell growth	3/88	408/18986	0.00735294117647059	1.58639705882353	0.817073452565871	0.293456040364965	0.401519223218336	0.291202350889986	IGF1/IGFBP7/NEDD4L	3
BP	GO:0002090	regulation of receptor internalization	1/88	75/18986	0.0133333333333333	2.87666666666667	1.1112179266128	0.294688041130581	0.401519223218336	0.291202350889986	CD63	1
BP	GO:0006023	aminoglycan biosynthetic process	1/88	75/18986	0.0133333333333333	2.87666666666667	1.1112179266128	0.294688041130581	0.401519223218336	0.291202350889986	CHST3	1
BP	GO:0032008	positive regulation of TOR signaling	1/88	75/18986	0.0133333333333333	2.87666666666667	1.1112179266128	0.294688041130581	0.401519223218336	0.291202350889986	MAT2A	1
BP	GO:0170035	L-amino acid catabolic process	1/88	75/18986	0.0133333333333333	2.87666666666667	1.1112179266128	0.294688041130581	0.401519223218336	0.291202350889986	GLUL	1
BP	GO:1901184	regulation of ERBB signaling pathway	1/88	75/18986	0.0133333333333333	2.87666666666667	1.1112179266128	0.294688041130581	0.401519223218336	0.291202350889986	CADM1	1
BP	GO:1902017	regulation of cilium assembly	1/88	75/18986	0.0133333333333333	2.87666666666667	1.1112179266128	0.294688041130581	0.401519223218336	0.291202350889986	SEPTIN9	1
BP	GO:1904888	cranial skeletal system development	1/88	75/18986	0.0133333333333333	2.87666666666667	1.1112179266128	0.294688041130581	0.401519223218336	0.291202350889986	INSIG1	1
BP	GO:1902115	regulation of organelle assembly	2/88	234/18986	0.00854700854700855	1.84401709401709	0.886490505496308	0.295573938343242	0.402479812003496	0.291899019184558	EPHB2/SEPTIN9	2
BP	GO:0010594	regulation of endothelial cell migration	2/88	235/18986	0.00851063829787234	1.83617021276596	0.880146813839269	0.297288244934976	0.404011897579352	0.29301	GLUL/PPARG	2
BP	GO:0019722	calcium-mediated signaling	2/88	235/18986	0.00851063829787234	1.83617021276596	0.880146813839269	0.297288244934976	0.404011897579352	0.29301	IGF1/ITPR1	2
BP	GO:0050795	regulation of behavior	1/88	76/18986	0.0131578947368421	2.83881578947368	1.09606919095498	0.29797012311358	0.404011897579352	0.29301	EPHB2	1
BP	GO:0050818	regulation of coagulation	1/88	76/18986	0.0131578947368421	2.83881578947368	1.09606919095498	0.29797012311358	0.404011897579352	0.29301	EPHB2	1
BP	GO:0061077	chaperone-mediated protein folding	1/88	76/18986	0.0131578947368421	2.83881578947368	1.09606919095498	0.29797012311358	0.404011897579352	0.29301	FKBP5	1
BP	GO:1902893	regulation of miRNA transcription	1/88	76/18986	0.0131578947368421	2.83881578947368	1.09606919095498	0.29797012311358	0.404011897579352	0.29301	PPARG	1
BP	GO:2000242	negative regulation of reproductive process	1/88	76/18986	0.0131578947368421	2.83881578947368	1.09606919095498	0.29797012311358	0.404011897579352	0.29301	IGF1	1
BP	GO:0001933	negative regulation of protein phosphorylation	2/88	236/18986	0.00847457627118644	1.82838983050847	0.873833798869708	0.299001981489119	0.405164073576913	0.293845783462286	DNAJA1/EPHB2	2
BP	GO:0002637	regulation of immunoglobulin production	1/88	77/18986	0.012987012987013	2.80194805194805	1.0811652108843	0.301237105089573	0.405476442119963	0.294072329163763	EPHB2	1
BP	GO:0032371	regulation of sterol transport	1/88	77/18986	0.012987012987013	2.80194805194805	1.0811652108843	0.301237105089573	0.405476442119963	0.294072329163763	PPARG	1
BP	GO:0032374	regulation of cholesterol transport	1/88	77/18986	0.012987012987013	2.80194805194805	1.0811652108843	0.301237105089573	0.405476442119963	0.294072329163763	PPARG	1
BP	GO:0032508	DNA duplex unwinding	1/88	77/18986	0.012987012987013	2.80194805194805	1.0811652108843	0.301237105089573	0.405476442119963	0.294072329163763	SUB1	1
BP	GO:0032729	positive regulation of type II interferon production	1/88	77/18986	0.012987012987013	2.80194805194805	1.0811652108843	0.301237105089573	0.405476442119963	0.294072329163763	IRF8	1
BP	GO:0033135	regulation of peptidyl-serine phosphorylation	1/88	77/18986	0.012987012987013	2.80194805194805	1.0811652108843	0.301237105089573	0.405476442119963	0.294072329163763	AKAP9	1
BP	GO:0045669	positive regulation of osteoblast differentiation	1/88	77/18986	0.012987012987013	2.80194805194805	1.0811652108843	0.301237105089573	0.405476442119963	0.294072329163763	IGF1	1
BP	GO:0046425	regulation of receptor signaling pathway via JAK-STAT	1/88	77/18986	0.012987012987013	2.80194805194805	1.0811652108843	0.301237105089573	0.405476442119963	0.294072329163763	EPHB2	1
BP	GO:0061614	miRNA transcription	1/88	77/18986	0.012987012987013	2.80194805194805	1.0811652108843	0.301237105089573	0.405476442119963	0.294072329163763	PPARG	1
BP	GO:0120192	tight junction assembly	1/88	77/18986	0.012987012987013	2.80194805194805	1.0811652108843	0.301237105089573	0.405476442119963	0.294072329163763	EPHB2	1
BP	GO:1900076	regulation of cellular response to insulin stimulus	1/88	77/18986	0.012987012987013	2.80194805194805	1.0811652108843	0.301237105089573	0.405476442119963	0.294072329163763	PPARG	1
BP	GO:0002833	positive regulation of response to biotic stimulus	3/88	416/18986	0.00721153846153846	1.55588942307692	0.782290108098396	0.303598620075826	0.408125390969945	0.295993482841833	MAP2K6/CADM1/IRAK2	3
BP	GO:0030900	forebrain development	3/88	416/18986	0.00721153846153846	1.55588942307692	0.782290108098396	0.303598620075826	0.408125390969945	0.295993482841833	LAMB1/EPHB2/ZSWIM6	3
BP	GO:0006909	phagocytosis	2/88	239/18986	0.00836820083682008	1.80543933054393	0.855075785778801	0.304139459870033	0.408125390969945	0.295993482841833	LDLR/IRF8	2
BP	GO:0010827	regulation of D-glucose transmembrane transport	1/88	78/18986	0.0128205128205128	2.76602564102564	1.06649843832857	0.30448905573488	0.408125390969945	0.295993482841833	IGF1	1
BP	GO:0031343	positive regulation of cell killing	1/88	78/18986	0.0128205128205128	2.76602564102564	1.06649843832857	0.30448905573488	0.408125390969945	0.295993482841833	CADM1	1
BP	GO:0035924	cellular response to vascular endothelial growth factor stimulus	1/88	78/18986	0.0128205128205128	2.76602564102564	1.06649843832857	0.30448905573488	0.408125390969945	0.295993482841833	CD63	1
BP	GO:0071277	cellular response to calcium ion	1/88	78/18986	0.0128205128205128	2.76602564102564	1.06649843832857	0.30448905573488	0.408125390969945	0.295993482841833	CLIC4	1
BP	GO:0007160	cell-matrix adhesion	2/88	241/18986	0.00829875518672199	1.79045643153527	0.842718350279669	0.307561030131475	0.410732121537515	0.297884017654411	CD63/NID2	2
BP	GO:0001937	negative regulation of endothelial cell proliferation	1/88	79/18986	0.0126582278481013	2.73101265822785	1.05206165450844	0.307726043417095	0.410732121537515	0.297884017654411	PPARG	1
BP	GO:0002752	cell surface pattern recognition receptor signaling pathway	1/88	79/18986	0.0126582278481013	2.73101265822785	1.05206165450844	0.307726043417095	0.410732121537515	0.297884017654411	IRAK2	1
BP	GO:0042267	natural killer cell mediated cytotoxicity	1/88	79/18986	0.0126582278481013	2.73101265822785	1.05206165450844	0.307726043417095	0.410732121537515	0.297884017654411	CADM1	1
BP	GO:0050853	B cell receptor signaling pathway	1/88	79/18986	0.0126582278481013	2.73101265822785	1.05206165450844	0.307726043417095	0.410732121537515	0.297884017654411	IGKC	1
BP	GO:0051145	smooth muscle cell differentiation	1/88	79/18986	0.0126582278481013	2.73101265822785	1.05206165450844	0.307726043417095	0.410732121537515	0.297884017654411	OLFM2	1
BP	GO:0055117	regulation of cardiac muscle contraction	1/88	79/18986	0.0126582278481013	2.73101265822785	1.05206165450844	0.307726043417095	0.410732121537515	0.297884017654411	AKAP9	1
BP	GO:0032436	positive regulation of proteasomal ubiquitin-dependent protein catabolic process	1/88	80/18986	0.0125	2.69687	1.03784795155017	0.310948136196452	0.41379162861071	0.300102929230144	SH3RF3	1
BP	GO:0045685	regulation of glial cell differentiation	1/88	80/18986	0.0125	2.69687	1.03784795155017	0.310948136196452	0.41379162861071	0.300102929230144	LDLR	1
BP	GO:0060390	regulation of SMAD protein signal transduction	1/88	80/18986	0.0125	2.69687	1.03784795155017	0.310948136196452	0.41379162861071	0.300102929230144	PPARG	1
BP	GO:0140962	multicellular organismal-level chemical homeostasis	1/88	80/18986	0.0125	2.69687	1.03784795155017	0.310948136196452	0.41379162861071	0.300102929230144	CYBRD1	1
BP	GO:1902475	L-alpha-amino acid transmembrane transport	1/88	80/18986	0.0125	2.69687	1.03784795155017	0.310948136196452	0.41379162861071	0.300102929230144	SLC1A3	1
BP	GO:2001234	negative regulation of apoptotic signaling pathway	2/88	244/18986	0.00819672131147541	1.76844262295082	0.824398336188186	0.312687663701615	0.415857771509919	0.301601402116951	IGF1/DNAJA1	2
BP	GO:0031397	negative regulation of protein ubiquitination	1/88	81/18986	0.0123456790123457	2.66358024691358	1.02385071534244	0.314155401827189	0.417061914716883	0.302474708580003	DNAJA1	1
BP	GO:0032088	negative regulation of NF-kappaB transcription factor activity	1/88	81/18986	0.0123456790123457	2.66358024691358	1.02385071534244	0.314155401827189	0.417061914716883	0.302474708580003	IRAK2	1
BP	GO:0043537	negative regulation of blood vessel endothelial cell migration	1/88	81/18986	0.0123456790123457	2.66358024691358	1.02385071534244	0.314155401827189	0.417061914716883	0.302474708580003	PPARG	1
BP	GO:0001843	neural tube closure	1/88	82/18986	0.0121951219512195	2.63109756097561	1.01006360953877	0.317347907758911	0.420297080216415	0.304821016663165	CECR2	1
BP	GO:0002028	regulation of sodium ion transport	1/88	82/18986	0.0121951219512195	2.63109756097561	1.01006360953877	0.317347907758911	0.420297080216415	0.304821016663165	NEDD4L	1
BP	GO:0002224	toll-like receptor signaling pathway	1/88	82/18986	0.0121951219512195	2.63109756097561	1.01006360953877	0.317347907758911	0.420297080216415	0.304821016663165	IRAK2	1
BP	GO:0042246	tissue regeneration	1/88	82/18986	0.0121951219512195	2.63109756097561	1.01006360953877	0.317347907758911	0.420297080216415	0.304821016663165	IGF1	1
BP	GO:0002573	myeloid leukocyte differentiation	2/88	247/18986	0.00809716599190283	1.74696356275304	0.806331085133792	0.317806731264026	0.420654358752206	0.305080133396632	FASN/PPARG	2
BP	GO:0008088	axo-dendritic transport	1/88	83/18986	0.0120481927710843	2.59939759036145	0.996480560615813	0.320525721137943	0.42249391559948	0.306414274447784	SYBU	1
BP	GO:0032392	DNA geometric change	1/88	83/18986	0.0120481927710843	2.59939759036145	0.996480560615813	0.320525721137943	0.42249391559948	0.306414274447784	SUB1	1
BP	GO:0048844	artery morphogenesis	1/88	83/18986	0.0120481927710843	2.59939759036145	0.996480560615813	0.320525721137943	0.42249391559948	0.306414274447784	LDLR	1
BP	GO:0060606	tube closure	1/88	83/18986	0.0120481927710843	2.59939759036145	0.996480560615813	0.320525721137943	0.42249391559948	0.306414274447784	CECR2	1
BP	GO:0071901	negative regulation of protein serine/threonine kinase activity	1/88	83/18986	0.0120481927710843	2.59939759036145	0.996480560615813	0.320525721137943	0.42249391559948	0.306414274447784	DNAJA1	1
BP	GO:0120193	tight junction organization	1/88	83/18986	0.0120481927710843	2.59939759036145	0.996480560615813	0.320525721137943	0.42249391559948	0.306414274447784	EPHB2	1
BP	GO:2000142	regulation of DNA-templated transcription initiation	1/88	83/18986	0.0120481927710843	2.59939759036145	0.996480560615813	0.320525721137943	0.42249391559948	0.306414274447784	SUB1	1
BP	GO:0002228	natural killer cell mediated immunity	1/88	84/18986	0.0119047619047619	2.56845238095238	0.983095743906178	0.323688908808676	0.425403320791083	0.308524324434172	CADM1	1
BP	GO:0034248	regulation of amide metabolic process	1/88	84/18986	0.0119047619047619	2.56845238095238	0.983095743906178	0.323688908808676	0.425403320791083	0.308524324434172	IGF1	1
BP	GO:0035023	regulation of Rho protein signal transduction	1/88	84/18986	0.0119047619047619	2.56845238095238	0.983095743906178	0.323688908808676	0.425403320791083	0.308524324434172	ARHGAP20	1
BP	GO:0070227	lymphocyte apoptotic process	1/88	84/18986	0.0119047619047619	2.56845238095238	0.983095743906178	0.323688908808676	0.425403320791083	0.308524324434172	GPAM	1
BP	GO:2000514	regulation of CD4-positive, alpha-beta T cell activation	1/88	84/18986	0.0119047619047619	2.56845238095238	0.983095743906178	0.323688908808676	0.425403320791083	0.308524324434172	VSIR	1
BP	GO:0009913	epidermal cell differentiation	2/88	251/18986	0.00796812749003984	1.7191235059761	0.782622286965159	0.324619063592614	0.426373917646733	0.309228251095182	CDH23/CLIC4	2
BP	GO:0033002	muscle cell proliferation	2/88	252/18986	0.00793650793650794	1.71230158730159	0.776761405801383	0.326319625179265	0.428102102608411	0.310481619538117	IGF1/PPARG	2
BP	GO:0048738	cardiac muscle tissue development	2/88	252/18986	0.00793650793650794	1.71230158730159	0.776761405801383	0.326319625179265	0.428102102608411	0.310481619538117	IGF1/MYO18B	2
BP	GO:0097009	energy homeostasis	1/88	85/18986	0.0117647058823529	2.53823529411765	0.96990357053126	0.32683753731491	0.428276513854932	0.310608111526723	ACACB	1
BP	GO:0097061	dendritic spine organization	1/88	85/18986	0.0117647058823529	2.53823529411765	0.96990357053126	0.32683753731491	0.428276513854932	0.310608111526723	EPHB2	1
BP	GO:0007193	adenylate cyclase-inhibiting G protein-coupled receptor signaling pathway	1/88	86/18986	0.0116279069767442	2.50872093023256	0.956898675166232	0.32997167290119	0.43187468953244	0.313217693224474	AKAP12	1
BP	GO:0050871	positive regulation of B cell activation	1/88	86/18986	0.0116279069767442	2.50872093023256	0.956898675166232	0.32997167290119	0.43187468953244	0.313217693224474	EPHB2	1
BP	GO:0032102	negative regulation of response to external stimulus	3/88	437/18986	0.0068649885583524	1.48112128146453	0.694342501705844	0.330293104576281	0.432041244963095	0.31333848777217	IGF1/LDLR/PPARG	3
BP	GO:0005977	glycogen metabolic process	1/88	87/18986	0.0114942528735632	2.47988505747126	0.94407590457516	0.333091381514137	0.434450138466547	0.315085540990759	IGF1	1
BP	GO:0007492	endoderm development	1/88	87/18986	0.0114942528735632	2.47988505747126	0.94407590457516	0.333091381514137	0.434450138466547	0.315085540990759	LAMB1	1
BP	GO:0014020	primary neural tube formation	1/88	87/18986	0.0114942528735632	2.47988505747126	0.94407590457516	0.333091381514137	0.434450138466547	0.315085540990759	CECR2	1
BP	GO:0099068	postsynapse assembly	1/88	87/18986	0.0114942528735632	2.47988505747126	0.94407590457516	0.333091381514137	0.434450138466547	0.315085540990759	EPHB2	1
BP	GO:0042326	negative regulation of phosphorylation	2/88	256/18986	0.0078125	1.68555	0.753575835877731	0.333110982572552	0.434450138466547	0.315085540990759	DNAJA1/EPHB2	2
BP	GO:0003407	neural retina development	1/88	88/18986	0.0113636363636364	2.45170454545455	0.931430306859469	0.336196728803769	0.437704927787236	0.317446081276325	FAT3	1
BP	GO:0006900	vesicle budding from membrane	1/88	88/18986	0.0113636363636364	2.45170454545455	0.931430306859469	0.336196728803769	0.437704927787236	0.317446081276325	INSIG1	1
BP	GO:0034103	regulation of tissue remodeling	1/88	88/18986	0.0113636363636364	2.45170454545455	0.931430306859469	0.336196728803769	0.437704927787236	0.317446081276325	PPARG	1
BP	GO:0009314	response to radiation	3/88	442/18986	0.00678733031674208	1.4643665158371	0.674076266386458	0.336653321684288	0.438043064764644	0.317691315569107	KCNE1/SLC1A3/PDE8B	3
BP	GO:0044042	glucan metabolic process	1/88	89/18986	0.0112359550561798	2.42415730337079	0.918957121367786	0.339287780124823	0.440955204893534	0.319803349072401	IGF1	1
BP	GO:1902117	positive regulation of organelle assembly	1/88	89/18986	0.0112359550561798	2.42415730337079	0.918957121367786	0.339287780124823	0.440955204893534	0.319803349072401	SEPTIN9	1
BP	GO:0006816	calcium ion transport	3/88	445/18986	0.00674157303370787	1.45449438202247	0.662034561441277	0.340468658534213	0.442231620104275	0.320729070902355	CDH23/SLC24A3/ITPR1	3
BP	GO:0043434	response to peptide hormone	3/88	446/18986	0.00672645739910314	1.4512331838565	0.658040023597581	0.341740225084365	0.443142080393945	0.321389383438873	PNPLA3/INSIG1/PPARG	3
BP	GO:0008306	associative learning	1/88	90/18986	0.0111111111111111	2.39722222222222	0.906651769219511	0.342364600538063	0.443142080393945	0.321389383438873	PDE8B	1
BP	GO:0008543	fibroblast growth factor receptor signaling pathway	1/88	90/18986	0.0111111111111111	2.39722222222222	0.906651769219511	0.342364600538063	0.443142080393945	0.321389383438873	SPRY4	1
BP	GO:0048145	regulation of fibroblast proliferation	1/88	90/18986	0.0111111111111111	2.39722222222222	0.906651769219511	0.342364600538063	0.443142080393945	0.321389383438873	IGF1	1
BP	GO:0048708	astrocyte differentiation	1/88	90/18986	0.0111111111111111	2.39722222222222	0.906651769219511	0.342364600538063	0.443142080393945	0.321389383438873	LDLR	1
BP	GO:0050672	negative regulation of lymphocyte proliferation	1/88	90/18986	0.0111111111111111	2.39722222222222	0.906651769219511	0.342364600538063	0.443142080393945	0.321389383438873	VSIR	1
BP	GO:0060537	muscle tissue development	3/88	447/18986	0.00671140939597315	1.44798657718121	0.654055083475603	0.343011663423754	0.443721483208054	0.321809596100744	IGF1/MYO18B/TIPARP	3
BP	GO:0071900	regulation of protein serine/threonine kinase activity	2/88	262/18986	0.00763358778625954	1.6469465648855	0.719545820863361	0.343262515467266	0.443787970316483	0.321857815964598	DNAJA1/UVRAG	2
BP	GO:0071103	DNA conformation change	1/88	91/18986	0.010989010989011	2.37087912087912	0.894509844398372	0.345427254811595	0.446068277397446	0.323511611709182	SUB1	1
BP	GO:1903510	mucopolysaccharide metabolic process	1/88	91/18986	0.010989010989011	2.37087912087912	0.894509844398372	0.345427254811595	0.446068277397446	0.323511611709182	CHST3	1
BP	GO:0030099	myeloid cell differentiation	3/88	451/18986	0.00665188470066519	1.43514412416851	0.638210307113763	0.348095873318089	0.448443419036611	0.325234186343288	FASN/IRF8/PPARG	3
BP	GO:0032273	positive regulation of protein polymerization	1/88	92/18986	0.0108695652173913	2.34510869565217	0.882527105375811	0.348475807422157	0.448443419036611	0.325234186343288	AKAP9	1
BP	GO:0032945	negative regulation of mononuclear cell proliferation	1/88	92/18986	0.0108695652173913	2.34510869565217	0.882527105375811	0.348475807422157	0.448443419036611	0.325234186343288	VSIR	1
BP	GO:0042100	B cell proliferation	1/88	92/18986	0.0108695652173913	2.34510869565217	0.882527105375811	0.348475807422157	0.448443419036611	0.325234186343288	EPHB2	1
BP	GO:0055017	cardiac muscle tissue growth	1/88	92/18986	0.0108695652173913	2.34510869565217	0.882527105375811	0.348475807422157	0.448443419036611	0.325234186343288	IGF1	1
BP	GO:2000628	regulation of miRNA metabolic process	1/88	92/18986	0.0108695652173913	2.34510869565217	0.882527105375811	0.348475807422157	0.448443419036611	0.325234186343288	PPARG	1
BP	GO:0014910	regulation of smooth muscle cell migration	1/88	93/18986	0.010752688172043	2.31989247311828	0.870699467227261	0.351510322556425	0.450749851299359	0.326906929410724	IGF1	1
BP	GO:0043543	protein acylation	1/88	93/18986	0.010752688172043	2.31989247311828	0.870699467227261	0.351510322556425	0.450749851299359	0.326906929410724	GLUL	1
BP	GO:0045824	negative regulation of innate immune response	1/88	93/18986	0.010752688172043	2.31989247311828	0.870699467227261	0.351510322556425	0.450749851299359	0.326906929410724	PPARG	1
BP	GO:0072384	organelle transport along microtubule	1/88	93/18986	0.010752688172043	2.31989247311828	0.870699467227261	0.351510322556425	0.450749851299359	0.326906929410724	SYBU	1
BP	GO:2000106	regulation of leukocyte apoptotic process	1/88	93/18986	0.010752688172043	2.31989247311828	0.870699467227261	0.351510322556425	0.450749851299359	0.326906929410724	GPAM	1
BP	GO:0010001	glial cell differentiation	2/88	267/18986	0.00749063670411985	1.61610486891386	0.691843179687865	0.351686176114916	0.450749851299359	0.326906929410724	LDLR/PFKFB3	2
BP	GO:1903522	regulation of blood circulation	2/88	267/18986	0.00749063670411985	1.61610486891386	0.691843179687865	0.351686176114916	0.450749851299359	0.326906929410724	KCNE1/AKAP9	2
BP	GO:0001841	neural tube formation	1/88	94/18986	0.0106382978723404	2.29521276595745	0.859022994207313	0.354530864112294	0.453611945169554	0.328982666798309	CECR2	1
BP	GO:0021954	central nervous system neuron development	1/88	94/18986	0.0106382978723404	2.29521276595745	0.859022994207313	0.354530864112294	0.453611945169554	0.328982666798309	EPHB2	1
BP	GO:1903321	negative regulation of protein modification by small protein conjugation or removal	1/88	94/18986	0.0106382978723404	2.29521276595745	0.859022994207313	0.354530864112294	0.453611945169554	0.328982666798309	DNAJA1	1
BP	GO:0016239	positive regulation of macroautophagy	1/88	95/18986	0.0105263157894737	2.27105263157895	0.847493892752493	0.357537495700168	0.456671026367896	0.33120126950774	UVRAG	1
BP	GO:0032465	regulation of cytokinesis	1/88	95/18986	0.0105263157894737	2.27105263157895	0.847493892752493	0.357537495700168	0.456671026367896	0.33120126950774	UVRAG	1
BP	GO:0045185	maintenance of protein location	1/88	95/18986	0.0105263157894737	2.27105263157895	0.847493892752493	0.357537495700168	0.456671026367896	0.33120126950774	INSIG1	1
BP	GO:0002699	positive regulation of immune effector process	2/88	272/18986	0.00735294117647059	1.58639705882353	0.6647091197428	0.360074017254843	0.459646981292041	0.333359584776203	CADM1/EPHB2	2
BP	GO:0097194	execution phase of apoptosis	1/88	96/18986	0.0104166666666667	2.24739583333333	0.836108504882742	0.360530280644236	0.459965524331092	0.33359060853912	CECR2	1
BP	GO:0045132	meiotic chromosome segregation	1/88	97/18986	0.0103092783505155	2.22422680412371	0.824863301974996	0.363509281983744	0.462440338715741	0.335385470964509	AGO4	1
BP	GO:0046330	positive regulation of JNK cascade	1/88	97/18986	0.0103092783505155	2.22422680412371	0.824863301974996	0.363509281983744	0.462440338715741	0.335385470964509	SH3RF3	1
BP	GO:0051153	regulation of striated muscle cell differentiation	1/88	97/18986	0.0103092783505155	2.22422680412371	0.824863301974996	0.363509281983744	0.462440338715741	0.335385470964509	IGF1	1
BP	GO:0051899	membrane depolarization	1/88	97/18986	0.0103092783505155	2.22422680412371	0.824863301974996	0.363509281983744	0.462440338715741	0.335385470964509	NEDD4L	1
BP	GO:0060395	SMAD protein signal transduction	1/88	97/18986	0.0103092783505155	2.22422680412371	0.824863301974996	0.363509281983744	0.462440338715741	0.335385470964509	PPARG	1
BP	GO:0001910	regulation of leukocyte mediated cytotoxicity	1/88	98/18986	0.0102040816326531	2.2015306122449	0.813754878884238	0.366474562474264	0.465148831434819	0.337349808912869	CADM1	1
BP	GO:0042982	amyloid precursor protein metabolic process	1/88	98/18986	0.0102040816326531	2.2015306122449	0.813754878884238	0.366474562474264	0.465148831434819	0.337349808912869	IGF1	1
BP	GO:1901606	alpha-amino acid catabolic process	1/88	98/18986	0.0102040816326531	2.2015306122449	0.813754878884238	0.366474562474264	0.465148831434819	0.337349808912869	GLUL	1
BP	GO:1901874	negative regulation of post-translational protein modification	1/88	98/18986	0.0102040816326531	2.2015306122449	0.813754878884238	0.366474562474264	0.465148831434819	0.337349808912869	DNAJA1	1
BP	GO:0043161	proteasome-mediated ubiquitin-dependent protein catabolic process	3/88	467/18986	0.00642398286937901	1.38597430406852	0.57629756124181	0.368393760975127	0.467030261767286	0.338714318764873	SH3RF3/PSMB6/NEDD4L	3
BP	GO:0034976	response to endoplasmic reticulum stress	2/88	277/18986	0.0072202166064982	1.55776173285199	0.638119514678995	0.36842325393357	0.467030261767286	0.338714318764873	MAN1A1/ITPR1	2
BP	GO:0035278	miRNA-mediated gene silencing by inhibition of translation	1/88	99/18986	0.0101010101010101	2.17929292929293	0.802779948389294	0.369426184588954	0.467030261767286	0.338714318764873	AGO4	1
BP	GO:0060996	dendritic spine development	1/88	99/18986	0.0101010101010101	2.17929292929293	0.802779948389294	0.369426184588954	0.467030261767286	0.338714318764873	EPHB2	1
BP	GO:0070664	negative regulation of leukocyte proliferation	1/88	99/18986	0.0101010101010101	2.17929292929293	0.802779948389294	0.369426184588954	0.467030261767286	0.338714318764873	VSIR	1
BP	GO:0070936	protein K48-linked ubiquitination	1/88	99/18986	0.0101010101010101	2.17929292929293	0.802779948389294	0.369426184588954	0.467030261767286	0.338714318764873	NEDD4L	1
BP	GO:1903432	regulation of TORC1 signaling	1/88	99/18986	0.0101010101010101	2.17929292929293	0.802779948389294	0.369426184588954	0.467030261767286	0.338714318764873	MAT2A	1
BP	GO:0002221	pattern recognition receptor signaling pathway	2/88	278/18986	0.00719424460431655	1.5521582733813	0.632864909111268	0.370088233833211	0.467601544735317	0.339128642497571	MAP2K6/IRAK2	2
BP	GO:0002220	innate immune response activating cell surface receptor signaling pathway	1/88	100/18986	0.01	2.1575	0.791935335942324	0.372364210519815	0.469145168973153	0.340248158029967	IRAK2	1
BP	GO:0010596	negative regulation of endothelial cell migration	1/88	100/18986	0.01	2.1575	0.791935335942324	0.372364210519815	0.469145168973153	0.340248158029967	PPARG	1
BP	GO:0014909	smooth muscle cell migration	1/88	100/18986	0.01	2.1575	0.791935335942324	0.372364210519815	0.469145168973153	0.340248158029967	IGF1	1
BP	GO:0031110	regulation of microtubule polymerization or depolymerization	1/88	100/18986	0.01	2.1575	0.791935335942324	0.372364210519815	0.469145168973153	0.340248158029967	AKAP9	1
BP	GO:0060349	bone morphogenesis	1/88	100/18986	0.01	2.1575	0.791935335942324	0.372364210519815	0.469145168973153	0.340248158029967	INSIG1	1
BP	GO:0006942	regulation of striated muscle contraction	1/88	101/18986	0.0099009900990099	2.13613861386139	0.78121797470254	0.375288702178941	0.471761221665618	0.342145453726029	AKAP9	1
BP	GO:0046785	microtubule polymerization	1/88	101/18986	0.0099009900990099	2.13613861386139	0.78121797470254	0.375288702178941	0.471761221665618	0.342145453726029	AKAP9	1
BP	GO:0048661	positive regulation of smooth muscle cell proliferation	1/88	101/18986	0.0099009900990099	2.13613861386139	0.78121797470254	0.375288702178941	0.471761221665618	0.342145453726029	IGF1	1
BP	GO:2001251	negative regulation of chromosome organization	1/88	101/18986	0.0099009900990099	2.13613861386139	0.78121797470254	0.375288702178941	0.471761221665618	0.342145453726029	SUB1	1
BP	GO:0000041	transition metal ion transport	1/88	102/18986	0.00980392156862745	2.11519607843137	0.770624900836084	0.378199721199765	0.474348579295083	0.344021938289468	CYBRD1	1
BP	GO:0006112	energy reserve metabolic process	1/88	102/18986	0.00980392156862745	2.11519607843137	0.770624900836084	0.378199721199765	0.474348579295083	0.344021938289468	IGF1	1
BP	GO:0015807	L-amino acid transport	1/88	102/18986	0.00980392156862745	2.11519607843137	0.770624900836084	0.378199721199765	0.474348579295083	0.344021938289468	SLC1A3	1
BP	GO:2001237	negative regulation of extrinsic apoptotic signaling pathway	1/88	102/18986	0.00980392156862745	2.11519607843137	0.770624900836084	0.378199721199765	0.474348579295083	0.344021938289468	IGF1	1
BP	GO:0042113	B cell activation	2/88	284/18986	0.00704225352112676	1.5193661971831	0.601765850557272	0.380042327416623	0.476391086479993	0.34550326934303	IRF8/EPHB2	2
BP	GO:0001960	negative regulation of cytokine-mediated signaling pathway	1/88	103/18986	0.00970873786407767	2.09466019417476	0.760153249065342	0.381097328938296	0.476907512310297	0.345877807863601	PPARG	1
BP	GO:0008585	female gonad development	1/88	103/18986	0.00970873786407767	2.09466019417476	0.760153249065342	0.381097328938296	0.476907512310297	0.345877807863601	TIPARP	1
BP	GO:0032755	positive regulation of interleukin-6 production	1/88	103/18986	0.00970873786407767	2.09466019417476	0.760153249065342	0.381097328938296	0.476907512310297	0.345877807863601	LPL	1
BP	GO:1990542	mitochondrial transmembrane transport	1/88	104/18986	0.00961538461538462	2.07451923076923	0.749800248452161	0.383981586474356	0.48024678465736	0.348299619576455	ITPR1	1
BP	GO:0015914	phospholipid transport	1/88	105/18986	0.00952380952380952	2.05476190476191	0.739563218400524	0.386852554612809	0.482481465254204	0.349920324652724	LDLR	1
BP	GO:0032602	chemokine production	1/88	105/18986	0.00952380952380952	2.05476190476191	0.739563218400524	0.386852554612809	0.482481465254204	0.349920324652724	LPL	1
BP	GO:0032642	regulation of chemokine production	1/88	105/18986	0.00952380952380952	2.05476190476191	0.739563218400524	0.386852554612809	0.482481465254204	0.349920324652724	LPL	1
BP	GO:0043255	regulation of carbohydrate biosynthetic process	1/88	105/18986	0.00952380952380952	2.05476190476191	0.739563218400524	0.386852554612809	0.482481465254204	0.349920324652724	IGF1	1
BP	GO:2000060	positive regulation of ubiquitin-dependent protein catabolic process	1/88	105/18986	0.00952380952380952	2.05476190476191	0.739563218400524	0.386852554612809	0.482481465254204	0.349920324652724	SH3RF3	1
BP	GO:0006520	amino acid metabolic process	2/88	289/18986	0.0069204152249135	1.49307958477509	0.576392994089286	0.388288400385179	0.484000947258837	0.351022330998366	SLC1A3/GLUL	2
BP	GO:0002312	B cell activation involved in immune response	1/88	106/18986	0.00943396226415094	2.03537735849057	0.7294395648653	0.389710293884779	0.485229660824641	0.35191345714686	IRF8	1
BP	GO:0006835	dicarboxylic acid transport	1/88	106/18986	0.00943396226415094	2.03537735849057	0.7294395648653	0.389710293884779	0.485229660824641	0.35191345714686	SLC1A3	1
BP	GO:0002377	immunoglobulin production	1/88	107/18986	0.00934579439252336	2.01635514018692	0.719426776754584	0.392554864548876	0.487407686172571	0.353493072928469	EPHB2	1
BP	GO:0019751	polyol metabolic process	1/88	107/18986	0.00934579439252336	2.01635514018692	0.719426776754584	0.392554864548876	0.487407686172571	0.353493072928469	DGAT2	1
BP	GO:0032526	response to retinoic acid	1/88	107/18986	0.00934579439252336	2.01635514018692	0.719426776754584	0.392554864548876	0.487407686172571	0.353493072928469	IGFBP7	1
BP	GO:0046545	development of primary female sexual characteristics	1/88	107/18986	0.00934579439252336	2.01635514018692	0.719426776754584	0.392554864548876	0.487407686172571	0.353493072928469	TIPARP	1
BP	GO:0051099	positive regulation of binding	1/88	107/18986	0.00934579439252336	2.01635514018692	0.719426776754584	0.392554864548876	0.487407686172571	0.353493072928469	IGF1	1
BP	GO:0003333	amino acid transmembrane transport	1/88	108/18986	0.00925925925925926	1.99768518518518	0.709522422514023	0.3953863265924	0.489829942465529	0.355249817527927	SLC1A3	1
BP	GO:0008637	apoptotic mitochondrial changes	1/88	108/18986	0.00925925925925926	1.99768518518518	0.709522422514023	0.3953863265924	0.489829942465529	0.355249817527927	IGF1	1
BP	GO:0060761	negative regulation of response to cytokine stimulus	1/88	108/18986	0.00925925925925926	1.99768518518518	0.709522422514023	0.3953863265924	0.489829942465529	0.355249817527927	PPARG	1
BP	GO:2001257	regulation of cation channel activity	1/88	108/18986	0.00925925925925926	1.99768518518518	0.709522422514023	0.3953863265924	0.489829942465529	0.355249817527927	KCNE1	1
BP	GO:0016049	cell growth	3/88	490/18986	0.00612244897959184	1.32091836734694	0.491125427915653	0.397385294282145	0.492032431707163	0.356847175780996	IGF1/IGFBP7/NEDD4L	3
BP	GO:0072659	protein localization to plasma membrane	2/88	295/18986	0.00677966101694915	1.46271186440678	0.546567858711944	0.398121416361531	0.492498913788181	0.357185492530943	ACSL3/EPHB2	2
BP	GO:0048144	fibroblast proliferation	1/88	109/18986	0.00917431192660551	1.97935779816514	0.699724146882322	0.398204739732556	0.492498913788181	0.357185492530943	IGF1	1
BP	GO:0022613	ribonucleoprotein complex biogenesis	3/88	492/18986	0.00609756097560976	1.3155487804878	0.483918633693921	0.399892006695564	0.494046297676785	0.358307734755062	GLUL/MPHOSPH6/AGO4	3
BP	GO:0060291	long-term synaptic potentiation	1/88	110/18986	0.00909090909090909	1.96136363636364	0.690029667807855	0.401010163417651	0.494046297676785	0.358307734755062	EPHB2	1
BP	GO:0090398	cellular senescence	1/88	110/18986	0.00909090909090909	1.96136363636364	0.690029667807855	0.401010163417651	0.494046297676785	0.358307734755062	MAP2K6	1
BP	GO:0097306	cellular response to alcohol	1/88	110/18986	0.00909090909090909	1.96136363636364	0.690029667807855	0.401010163417651	0.494046297676785	0.358307734755062	ACACA	1
BP	GO:1901655	cellular response to ketone	1/88	110/18986	0.00909090909090909	1.96136363636364	0.690029667807855	0.401010163417651	0.494046297676785	0.358307734755062	ACACA	1
BP	GO:1901796	regulation of signal transduction by p53 class mediator	1/88	110/18986	0.00909090909090909	1.96136363636364	0.690029667807855	0.401010163417651	0.494046297676785	0.358307734755062	MAP2K6	1
BP	GO:1901890	positive regulation of cell junction assembly	1/88	110/18986	0.00909090909090909	1.96136363636364	0.690029667807855	0.401010163417651	0.494046297676785	0.358307734755062	EPHB2	1
BP	GO:0002758	innate immune response-activating signaling pathway	2/88	297/18986	0.00673400673400673	1.45286195286195	0.536771862556894	0.401383383396439	0.494232444967945	0.358442738325658	MAP2K6/IRAK2	2
BP	GO:0006892	post-Golgi vesicle-mediated transport	1/88	111/18986	0.00900900900900901	1.94369369369369	0.680436773516985	0.403802656828291	0.496113148229127	0.359806720868244	ACSL3	1
BP	GO:0009063	amino acid catabolic process	1/88	111/18986	0.00900900900900901	1.94369369369369	0.680436773516985	0.403802656828291	0.496113148229127	0.359806720868244	GLUL	1
BP	GO:0030203	glycosaminoglycan metabolic process	1/88	111/18986	0.00900900900900901	1.94369369369369	0.680436773516985	0.403802656828291	0.496113148229127	0.359806720868244	CHST3	1
BP	GO:0032963	collagen metabolic process	1/88	111/18986	0.00900900900900901	1.94369369369369	0.680436773516985	0.403802656828291	0.496113148229127	0.359806720868244	VSIR	1
BP	GO:0048511	rhythmic process	2/88	299/18986	0.00668896321070234	1.44314381270903	0.527046830305277	0.404637273703237	0.496864201981072	0.360351423601175	MAP2K6/PPARG	2
BP	GO:0014013	regulation of gliogenesis	1/88	112/18986	0.00892857142857143	1.92633928571429	0.670943319725325	0.406582278878575	0.497878684922856	0.361087178704548	LDLR	1
BP	GO:0031341	regulation of cell killing	1/88	112/18986	0.00892857142857143	1.92633928571429	0.670943319725325	0.406582278878575	0.497878684922856	0.361087178704548	CADM1	1
BP	GO:0042116	macrophage activation	1/88	112/18986	0.00892857142857143	1.92633928571429	0.670943319725325	0.406582278878575	0.497878684922856	0.361087178704548	LDLR	1
BP	GO:0140888	interferon-mediated signaling pathway	1/88	112/18986	0.00892857142857143	1.92633928571429	0.670943319725325	0.406582278878575	0.497878684922856	0.361087178704548	PPARG	1
BP	GO:2001243	negative regulation of intrinsic apoptotic signaling pathway	1/88	112/18986	0.00892857142857143	1.92633928571429	0.670943319725325	0.406582278878575	0.497878684922856	0.361087178704548	DNAJA1	1
BP	GO:0005976	polysaccharide metabolic process	1/88	113/18986	0.00884955752212389	1.90929203539823	0.661547226983759	0.409349088217278	0.50016568988657	0.36274583209751	IGF1	1
BP	GO:0036503	ERAD pathway	1/88	113/18986	0.00884955752212389	1.90929203539823	0.661547226983759	0.409349088217278	0.50016568988657	0.36274583209751	MAN1A1	1
BP	GO:0038202	TORC1 signaling	1/88	113/18986	0.00884955752212389	1.90929203539823	0.661547226983759	0.409349088217278	0.50016568988657	0.36274583209751	MAT2A	1
BP	GO:0120034	positive regulation of plasma membrane bounded cell projection assembly	1/88	113/18986	0.00884955752212389	1.90929203539823	0.661547226983759	0.409349088217278	0.50016568988657	0.36274583209751	SEPTIN9	1
BP	GO:0014812	muscle cell migration	1/88	114/18986	0.0087719298245614	1.89254385964912	0.652246478151566	0.412103143229035	0.502427119827179	0.364385937170936	IGF1	1
BP	GO:0042752	regulation of circadian rhythm	1/88	114/18986	0.0087719298245614	1.89254385964912	0.652246478151566	0.412103143229035	0.502427119827179	0.364385937170936	PPARG	1
BP	GO:0043473	pigmentation	1/88	114/18986	0.0087719298245614	1.89254385964912	0.652246478151566	0.412103143229035	0.502427119827179	0.364385937170936	CD63	1
BP	GO:1901800	positive regulation of proteasomal protein catabolic process	1/88	114/18986	0.0087719298245614	1.89254385964912	0.652246478151566	0.412103143229035	0.502427119827179	0.364385937170936	SH3RF3	1
BP	GO:0001838	embryonic epithelial tube formation	1/88	115/18986	0.00869565217391304	1.87608695652174	0.643039115989492	0.414844502035512	0.504939287214997	0.366207889911575	CECR2	1
BP	GO:0045445	myoblast differentiation	1/88	115/18986	0.00869565217391304	1.87608695652174	0.643039115989492	0.414844502035512	0.504939287214997	0.366207889911575	IGF1	1
BP	GO:0048477	oogenesis	1/88	115/18986	0.00869565217391304	1.87608695652174	0.643039115989492	0.414844502035512	0.504939287214997	0.366207889911575	IGF1	1
BP	GO:0010563	negative regulation of phosphorus metabolic process	2/88	306/18986	0.0065359477124183	1.41013071895425	0.493552426161169	0.415960437224967	0.505744247445657	0.366791688389919	DNAJA1/EPHB2	2
BP	GO:0045936	negative regulation of phosphate metabolic process	2/88	306/18986	0.0065359477124183	1.41013071895425	0.493552426161169	0.415960437224967	0.505744247445657	0.366791688389919	DNAJA1/EPHB2	2
BP	GO:0030100	regulation of endocytosis	2/88	307/18986	0.00651465798045603	1.40553745928339	0.488834745411124	0.417569514689529	0.506874206249263	0.367611192515728	CD63/NEDD4L	2
BP	GO:0006661	phosphatidylinositol biosynthetic process	1/88	116/18986	0.00862068965517241	1.85991379310345	0.633923240866098	0.417573222496584	0.506874206249263	0.367611192515728	UVRAG	1
BP	GO:0060840	artery development	1/88	116/18986	0.00862068965517241	1.85991379310345	0.633923240866098	0.417573222496584	0.506874206249263	0.367611192515728	LDLR	1
BP	GO:0001824	blastocyst development	1/88	118/18986	0.00847457627118644	1.82838983050847	0.615958628229818	0.422992978520007	0.512334990314108	0.371571633424732	IGF1	1
BP	GO:0019882	antigen processing and presentation	1/88	118/18986	0.00847457627118644	1.82838983050847	0.615958628229818	0.422992978520007	0.512334990314108	0.371571633424732	HLA-DRB5	1
BP	GO:0042177	negative regulation of protein catabolic process	1/88	118/18986	0.00847457627118644	1.82838983050847	0.615958628229818	0.422992978520007	0.512334990314108	0.371571633424732	CYP51A1	1
BP	GO:0050731	positive regulation of peptidyl-tyrosine phosphorylation	1/88	118/18986	0.00847457627118644	1.82838983050847	0.615958628229818	0.422992978520007	0.512334990314108	0.371571633424732	IGF1	1
BP	GO:0022037	metencephalon development	1/88	119/18986	0.00840336134453781	1.81302521008403	0.607106360313333	0.42568412850359	0.5153140293365	0.373732185439553	KCNE1	1
BP	GO:0000045	autophagosome assembly	1/88	120/18986	0.00833333333333333	1.79791666666667	0.598338514739027	0.428362868986533	0.517993143203824	0.375675216336588	EPHB2	1
BP	GO:0044344	cellular response to fibroblast growth factor stimulus	1/88	120/18986	0.00833333333333333	1.79791666666667	0.598338514739027	0.428362868986533	0.517993143203824	0.375675216336588	SPRY4	1
BP	GO:0051146	striated muscle cell differentiation	2/88	314/18986	0.00636942675159236	1.37420382165605	0.456264140936499	0.428771382076516	0.518205499793725	0.375829228235969	IGF1/MYO18B	2
BP	GO:0007088	regulation of mitotic nuclear division	1/88	121/18986	0.00826446280991736	1.78305785123967	0.589653449056841	0.43102925653711	0.520466800495087	0.377469239578459	IGF1	1
BP	GO:0001666	response to hypoxia	2/88	317/18986	0.00630914826498423	1.36119873817035	0.442541539367938	0.433538379232531	0.520466800495087	0.377469239578459	PPARG/ITPR1	2
BP	GO:0002218	activation of innate immune response	2/88	317/18986	0.00630914826498423	1.36119873817035	0.442541539367938	0.433538379232531	0.520466800495087	0.377469239578459	MAP2K6/IRAK2	2
BP	GO:0042254	ribosome biogenesis	2/88	317/18986	0.00630914826498423	1.36119873817035	0.442541539367938	0.433538379232531	0.520466800495087	0.377469239578459	GLUL/MPHOSPH6	2
BP	GO:0006022	aminoglycan metabolic process	1/88	122/18986	0.00819672131147541	1.76844262295082	0.581049566716603	0.433683347468715	0.520466800495087	0.377469239578459	CHST3	1
BP	GO:0030518	nuclear receptor-mediated steroid hormone signaling pathway	1/88	122/18986	0.00819672131147541	1.76844262295082	0.581049566716603	0.433683347468715	0.520466800495087	0.377469239578459	DNAJA1	1
BP	GO:0031330	negative regulation of cellular catabolic process	1/88	122/18986	0.00819672131147541	1.76844262295082	0.581049566716603	0.433683347468715	0.520466800495087	0.377469239578459	ACACB	1
BP	GO:0045582	positive regulation of T cell differentiation	1/88	122/18986	0.00819672131147541	1.76844262295082	0.581049566716603	0.433683347468715	0.520466800495087	0.377469239578459	VSIR	1
BP	GO:0046634	regulation of alpha-beta T cell activation	1/88	122/18986	0.00819672131147541	1.76844262295082	0.581049566716603	0.433683347468715	0.520466800495087	0.377469239578459	VSIR	1
BP	GO:0046660	female sex differentiation	1/88	122/18986	0.00819672131147541	1.76844262295082	0.581049566716603	0.433683347468715	0.520466800495087	0.377469239578459	TIPARP	1
BP	GO:0051092	positive regulation of NF-kappaB transcription factor activity	1/88	122/18986	0.00819672131147541	1.76844262295082	0.581049566716603	0.433683347468715	0.520466800495087	0.377469239578459	IRAK2	1
BP	GO:0071482	cellular response to light stimulus	1/88	122/18986	0.00819672131147541	1.76844262295082	0.581049566716603	0.433683347468715	0.520466800495087	0.377469239578459	KCNE1	1
BP	GO:0071887	leukocyte apoptotic process	1/88	122/18986	0.00819672131147541	1.76844262295082	0.581049566716603	0.433683347468715	0.520466800495087	0.377469239578459	GPAM	1
BP	GO:0050803	regulation of synapse structure or activity	2/88	318/18986	0.00628930817610063	1.35691823899371	0.437997992432904	0.435122773236946	0.521912760351593	0.378517923888347	EPHB2/SYBU	2
BP	GO:0043405	regulation of MAP kinase activity	1/88	123/18986	0.00813008130081301	1.75406504065041	0.572525315412204	0.436325197840999	0.523073041592792	0.379359419402365	DNAJA1	1
BP	GO:0030510	regulation of BMP signaling pathway	1/88	124/18986	0.00806451612903226	1.73991935483871	0.564079185498607	0.438954863460995	0.525942149273405	0.381440243565289	PPARG	1
BP	GO:0001822	kidney development	2/88	322/18986	0.0062111801242236	1.34006211180124	0.419974125957484	0.441436984571603	0.528509192976038	0.383301995426265	TIPARP/PCSK5	2
BP	GO:0072655	establishment of protein localization to mitochondrion	1/88	125/18986	0.008	1.726	0.555709708477918	0.44157239988425	0.528509192976038	0.383301995426265	DNAJA1	1
BP	GO:0010811	positive regulation of cell-substrate adhesion	1/88	126/18986	0.00793650793650794	1.71230158730159	0.547415455550979	0.444177862415938	0.531341797782507	0.385356345831145	HSD17B12	1
BP	GO:0002832	negative regulation of response to biotic stimulus	1/88	127/18986	0.0078740157480315	1.6988188976378	0.539195036231146	0.446771306111983	0.533583551314633	0.386982180563138	PPARG	1
BP	GO:0006805	xenobiotic metabolic process	1/88	127/18986	0.0078740157480315	1.6988188976378	0.539195036231146	0.446771306111983	0.533583551314633	0.386982180563138	ACSL1	1
BP	GO:1905037	autophagosome organization	1/88	127/18986	0.0078740157480315	1.6988188976378	0.539195036231146	0.446771306111983	0.533583551314633	0.386982180563138	EPHB2	1
BP	GO:0097193	intrinsic apoptotic signaling pathway	2/88	327/18986	0.00611620795107034	1.31957186544342	0.397774507096062	0.449276263205129	0.53465772639618	0.387761227470298	DNAJA1/ITPR1	2
BP	GO:0006906	vesicle fusion	1/88	128/18986	0.0078125	1.68555	0.531047097017115	0.44935278578016	0.53465772639618	0.387761227470298	UVRAG	1
BP	GO:0032479	regulation of type I interferon production	1/88	128/18986	0.0078125	1.68555	0.531047097017115	0.44935278578016	0.53465772639618	0.387761227470298	IRF8	1
BP	GO:0032606	type I interferon production	1/88	128/18986	0.0078125	1.68555	0.531047097017115	0.44935278578016	0.53465772639618	0.387761227470298	IRF8	1
BP	GO:0048259	regulation of receptor-mediated endocytosis	1/88	128/18986	0.0078125	1.68555	0.531047097017115	0.44935278578016	0.53465772639618	0.387761227470298	CD63	1
BP	GO:0071774	response to fibroblast growth factor	1/88	128/18986	0.0078125	1.68555	0.531047097017115	0.44935278578016	0.53465772639618	0.387761227470298	SPRY4	1
BP	GO:0072175	epithelial tube formation	1/88	128/18986	0.0078125	1.68555	0.531047097017115	0.44935278578016	0.53465772639618	0.387761227470298	CECR2	1
BP	GO:0007613	memory	1/88	129/18986	0.00775193798449612	1.67248062015504	0.52297032012183	0.451922355981207	0.536567365025713	0.389146195427282	LDLR	1
BP	GO:0035710	CD4-positive, alpha-beta T cell activation	1/88	129/18986	0.00775193798449612	1.67248062015504	0.52297032012183	0.451922355981207	0.536567365025713	0.389146195427282	VSIR	1
BP	GO:0043244	regulation of protein-containing complex disassembly	1/88	129/18986	0.00775193798449612	1.67248062015504	0.52297032012183	0.451922355981207	0.536567365025713	0.389146195427282	UVRAG	1
BP	GO:0051209	release of sequestered calcium ion into cytosol	1/88	129/18986	0.00775193798449612	1.67248062015504	0.52297032012183	0.451922355981207	0.536567365025713	0.389146195427282	ITPR1	1
BP	GO:0019079	viral genome replication	1/88	130/18986	0.00769230769230769	1.65961538461538	0.514963422254688	0.454480071029924	0.538454823238328	0.390515077007384	STOM	1
BP	GO:0021987	cerebral cortex development	1/88	130/18986	0.00769230769230769	1.65961538461538	0.514963422254688	0.454480071029924	0.538454823238328	0.390515077007384	LAMB1	1
BP	GO:0051283	negative regulation of sequestering of calcium ion	1/88	130/18986	0.00769230769230769	1.65961538461538	0.514963422254688	0.454480071029924	0.538454823238328	0.390515077007384	ITPR1	1
BP	GO:0090174	organelle membrane fusion	1/88	130/18986	0.00769230769230769	1.65961538461538	0.514963422254688	0.454480071029924	0.538454823238328	0.390515077007384	UVRAG	1
BP	GO:0036293	response to decreased oxygen levels	2/88	331/18986	0.00604229607250755	1.3036253776435	0.380270952628489	0.455503989427453	0.539093817274512	0.390978508282354	PPARG/ITPR1	2
BP	GO:0060562	epithelial tube morphogenesis	2/88	331/18986	0.00604229607250755	1.3036253776435	0.380270952628489	0.455503989427453	0.539093817274512	0.390978508282354	CECR2/CLIC4	2
BP	GO:0032434	regulation of proteasomal ubiquitin-dependent protein catabolic process	1/88	131/18986	0.00763358778625954	1.6469465648855	0.507025153454418	0.457025984996267	0.540354325115115	0.39189269327095	SH3RF3	1
BP	GO:0072001	renal system development	2/88	332/18986	0.00602409638554217	1.29969879518072	0.375929811696898	0.457054759490627	0.540354325115115	0.39189269327095	TIPARP/PCSK5	2
BP	GO:0001704	formation of primary germ layer	1/88	132/18986	0.00757575757575758	1.6344696969697	0.49915429597014	0.459560151706441	0.541016580712609	0.392372995024213	LAMB1	1
BP	GO:0002065	columnar/cuboidal epithelial cell differentiation	1/88	132/18986	0.00757575757575758	1.6344696969697	0.49915429597014	0.459560151706441	0.541016580712609	0.392372995024213	FASN	1
BP	GO:0003014	renal system process	1/88	132/18986	0.00757575757575758	1.6344696969697	0.49915429597014	0.459560151706441	0.541016580712609	0.392372995024213	PCSK5	1
BP	GO:0006888	endoplasmic reticulum to Golgi vesicle-mediated transport	1/88	132/18986	0.00757575757575758	1.6344696969697	0.49915429597014	0.459560151706441	0.541016580712609	0.392372995024213	INSIG1	1
BP	GO:0007127	meiosis I	1/88	132/18986	0.00757575757575758	1.6344696969697	0.49915429597014	0.459560151706441	0.541016580712609	0.392372995024213	AGO4	1
BP	GO:0007259	cell surface receptor signaling pathway via JAK-STAT	1/88	132/18986	0.00757575757575758	1.6344696969697	0.49915429597014	0.459560151706441	0.541016580712609	0.392372995024213	EPHB2	1
BP	GO:0030512	negative regulation of transforming growth factor beta receptor signaling pathway	1/88	132/18986	0.00757575757575758	1.6344696969697	0.49915429597014	0.459560151706441	0.541016580712609	0.392372995024213	PPARG	1
BP	GO:0051282	regulation of sequestering of calcium ion	1/88	132/18986	0.00757575757575758	1.6344696969697	0.49915429597014	0.459560151706441	0.541016580712609	0.392372995024213	ITPR1	1
BP	GO:0014902	myotube differentiation	1/88	133/18986	0.0075187969924812	1.62218045112782	0.491349663188276	0.462082624743984	0.543124057081544	0.393901445064936	IGF1	1
BP	GO:0050864	regulation of B cell activation	1/88	133/18986	0.0075187969924812	1.62218045112782	0.491349663188276	0.462082624743984	0.543124057081544	0.393901445064936	EPHB2	1
BP	GO:0070585	protein localization to mitochondrion	1/88	133/18986	0.0075187969924812	1.62218045112782	0.491349663188276	0.462082624743984	0.543124057081544	0.393901445064936	DNAJA1	1
BP	GO:0002429	immune response-activating cell surface receptor signaling pathway	2/88	336/18986	0.00595238095238095	1.28422619047619	0.358701364968647	0.463232876606263	0.544188569402817	0.394673484042351	IGKC/IRAK2	2
BP	GO:0048706	embryonic skeletal system development	1/88	134/18986	0.00746268656716418	1.61007462686567	0.483610098603094	0.464593457450849	0.544923796957374	0.395206708804567	PCSK5	1
BP	GO:0050868	negative regulation of T cell activation	1/88	134/18986	0.00746268656716418	1.61007462686567	0.483610098603094	0.464593457450849	0.544923796957374	0.395206708804567	VSIR	1
BP	GO:0051384	response to glucocorticoid	1/88	134/18986	0.00746268656716418	1.61007462686567	0.483610098603094	0.464593457450849	0.544923796957374	0.395206708804567	IGFBP7	1
BP	GO:0048872	homeostasis of number of cells	2/88	339/18986	0.00589970501474926	1.27286135693215	0.345920350814313	0.467839969494158	0.548442535365912	0.3977586785173	GPAM/CHST3	2
BP	GO:0048545	response to steroid hormone	2/88	340/18986	0.00588235294117647	1.26911764705882	0.341686256012294	0.469370568169329	0.548460063641222	0.397771390922291	DNAJA1/IGFBP7	2
BP	GO:0002708	positive regulation of lymphocyte mediated immunity	1/88	136/18986	0.00735294117647059	1.58639705882353	0.468321692651183	0.469580414038889	0.548460063641222	0.397771390922291	CADM1	1
BP	GO:0021782	glial cell development	1/88	136/18986	0.00735294117647059	1.58639705882353	0.468321692651183	0.469580414038889	0.548460063641222	0.397771390922291	LDLR	1
BP	GO:0030879	mammary gland development	1/88	136/18986	0.00735294117647059	1.58639705882353	0.468321692651183	0.469580414038889	0.548460063641222	0.397771390922291	FASN	1
BP	GO:0038127	ERBB signaling pathway	1/88	136/18986	0.00735294117647059	1.58639705882353	0.468321692651183	0.469580414038889	0.548460063641222	0.397771390922291	CADM1	1
BP	GO:0042476	odontogenesis	1/88	136/18986	0.00735294117647059	1.58639705882353	0.468321692651183	0.469580414038889	0.548460063641222	0.397771390922291	LAMB1	1
BP	GO:0051208	sequestering of calcium ion	1/88	136/18986	0.00735294117647059	1.58639705882353	0.468321692651183	0.469580414038889	0.548460063641222	0.397771390922291	ITPR1	1
BP	GO:0010950	positive regulation of endopeptidase activity	1/88	137/18986	0.0072992700729927	1.57481751824818	0.460770680117024	0.47205664340571	0.54990891705639	0.398822173789448	VSIR	1
BP	GO:0045621	positive regulation of lymphocyte differentiation	1/88	137/18986	0.0072992700729927	1.57481751824818	0.460770680117024	0.47205664340571	0.54990891705639	0.398822173789448	VSIR	1
BP	GO:0048565	digestive tract development	1/88	137/18986	0.0072992700729927	1.57481751824818	0.460770680117024	0.47205664340571	0.54990891705639	0.398822173789448	PCSK5	1
BP	GO:0051592	response to calcium ion	1/88	137/18986	0.0072992700729927	1.57481751824818	0.460770680117024	0.47205664340571	0.54990891705639	0.398822173789448	CLIC4	1
BP	GO:1903052	positive regulation of proteolysis involved in protein catabolic process	1/88	137/18986	0.0072992700729927	1.57481751824818	0.460770680117024	0.47205664340571	0.54990891705639	0.398822173789448	SH3RF3	1
BP	GO:0031400	negative regulation of protein modification process	2/88	342/18986	0.00584795321637427	1.26169590643275	0.333256899621865	0.472424060383516	0.550048945239834	0.398923729415809	DNAJA1/EPHB2	2
BP	GO:0007200	phospholipase C-activating G protein-coupled receptor signaling pathway	1/88	138/18986	0.0072463768115942	1.56340579710145	0.453280391659375	0.474521443415275	0.551624979936775	0.400066750676795	ITPR1	1
BP	GO:0043401	steroid hormone receptor signaling pathway	1/88	138/18986	0.0072463768115942	1.56340579710145	0.453280391659375	0.474521443415275	0.551624979936775	0.400066750676795	DNAJA1	1
BP	GO:0051053	negative regulation of DNA metabolic process	1/88	138/18986	0.0072463768115942	1.56340579710145	0.453280391659375	0.474521443415275	0.551624979936775	0.400066750676795	SUB1	1
BP	GO:0007266	Rho protein signal transduction	1/88	139/18986	0.00719424460431655	1.5521582733813	0.445849807257154	0.476974866217666	0.553620970176009	0.401514345253612	ARHGAP20	1
BP	GO:0030183	B cell differentiation	1/88	139/18986	0.00719424460431655	1.5521582733813	0.445849807257154	0.476974866217666	0.553620970176009	0.401514345253612	IRF8	1
BP	GO:0010038	response to metal ion	2/88	345/18986	0.00579710144927536	1.25072463768116	0.320708648167748	0.476984898798836	0.553620970176009	0.401514345253612	CYBRD1/CLIC4	2
BP	GO:0002702	positive regulation of production of molecular mediator of immune response	1/88	140/18986	0.00714285714285714	1.54107142857143	0.438477931627421	0.479416963727765	0.555574345986603	0.402931033659355	EPHB2	1
BP	GO:0061041	regulation of wound healing	1/88	140/18986	0.00714285714285714	1.54107142857143	0.438477931627421	0.479416963727765	0.555574345986603	0.402931033659355	EPHB2	1
BP	GO:0061982	meiosis I cell cycle process	1/88	140/18986	0.00714285714285714	1.54107142857143	0.438477931627421	0.479416963727765	0.555574345986603	0.402931033659355	AGO4	1
BP	GO:0070588	calcium ion transmembrane transport	2/88	348/18986	0.00574712643678161	1.23994252873563	0.308273302002265	0.481522245400089	0.557723579393649	0.404489768047528	SLC24A3/ITPR1	2
BP	GO:0016482	cytosolic transport	1/88	142/18986	0.00704225352112676	1.5193661971831	0.423906444614952	0.484267389360928	0.560028555783817	0.406161455241439	SYBU	1
BP	GO:0031109	microtubule polymerization or depolymerization	1/88	142/18986	0.00704225352112676	1.5193661971831	0.423906444614952	0.484267389360928	0.560028555783817	0.406161455241439	AKAP9	1
BP	GO:0035148	tube formation	1/88	142/18986	0.00704225352112676	1.5193661971831	0.423906444614952	0.484267389360928	0.560028555783817	0.406161455241439	CECR2	1
BP	GO:0006986	response to unfolded protein	1/88	143/18986	0.00699300699300699	1.50874125874126	0.416704959515783	0.486675820147185	0.561937571264913	0.407545971259189	DNAJA1	1
BP	GO:0007098	centrosome cycle	1/88	143/18986	0.00699300699300699	1.50874125874126	0.416704959515783	0.486675820147185	0.561937571264913	0.407545971259189	UVRAG	1
BP	GO:0016331	morphogenesis of embryonic epithelium	1/88	143/18986	0.00699300699300699	1.50874125874126	0.416704959515783	0.486675820147185	0.561937571264913	0.407545971259189	CECR2	1
BP	GO:0007269	neurotransmitter secretion	1/88	146/18986	0.00684931506849315	1.4777397260274	0.395426753640801	0.493834595512143	0.56902225531565	0.41268414779368	SYN2	1
BP	GO:0050770	regulation of axonogenesis	1/88	146/18986	0.00684931506849315	1.4777397260274	0.395426753640801	0.493834595512143	0.56902225531565	0.41268414779368	EPHB2	1
BP	GO:0099643	signal release from synapse	1/88	146/18986	0.00684931506849315	1.4777397260274	0.395426753640801	0.493834595512143	0.56902225531565	0.41268414779368	SYN2	1
BP	GO:1900180	regulation of protein localization to nucleus	1/88	146/18986	0.00684931506849315	1.4777397260274	0.395426753640801	0.493834595512143	0.56902225531565	0.41268414779368	GLUL	1
BP	GO:0001889	liver development	1/88	147/18986	0.00680272108843537	1.46768707482993	0.388439893657331	0.496198850055399	0.57115491017758	0.414230858569949	CADM1	1
BP	GO:0010952	positive regulation of peptidase activity	1/88	147/18986	0.00680272108843537	1.46768707482993	0.388439893657331	0.496198850055399	0.57115491017758	0.414230858569949	VSIR	1
BP	GO:0070482	response to oxygen levels	2/88	358/18986	0.00558659217877095	1.20530726256983	0.26760943777515	0.496474216823738	0.571176386986978	0.414246434654542	PPARG/ITPR1	2
BP	GO:0046488	phosphatidylinositol metabolic process	1/88	148/18986	0.00675675675675676	1.45777027027027	0.381504583500062	0.498552186283178	0.57297449095045	0.415550511946559	UVRAG	1
BP	GO:0055123	digestive system development	1/88	148/18986	0.00675675675675676	1.45777027027027	0.381504583500062	0.498552186283178	0.57297449095045	0.415550511946559	PCSK5	1
BP	GO:0045765	regulation of angiogenesis	2/88	360/18986	0.00555555555555556	1.19861111111111	0.259617346399154	0.499432302523453	0.5736896608749	0.416069189885853	GLUL/PPARG	2
BP	GO:1990778	protein localization to cell periphery	2/88	362/18986	0.00552486187845304	1.19198895027624	0.251670755199602	0.502379485712244	0.576777273328041	0.418308484925789	ACSL3/EPHB2	2
BP	GO:0061008	hepaticobiliary system development	1/88	150/18986	0.00666666666666667	1.43833333333333	0.367785413724013	0.503226302946329	0.577153878379166	0.418581618240219	CADM1	1
BP	GO:0099175	regulation of postsynapse organization	1/88	150/18986	0.00666666666666667	1.43833333333333	0.367785413724013	0.503226302946329	0.577153878379166	0.418581618240219	EPHB2	1
BP	GO:0031346	positive regulation of cell projection organization	2/88	363/18986	0.00550964187327824	1.18870523415978	0.247714342011756	0.50384897219153	0.577570305577617	0.418883632619982	EPHB2/SEPTIN9	2
BP	GO:0001909	leukocyte mediated cytotoxicity	1/88	151/18986	0.00662251655629139	1.42880794701987	0.360999999515949	0.505547182397419	0.577731114963665	0.419000259841182	CADM1	1
BP	GO:0021915	neural tube development	1/88	151/18986	0.00662251655629139	1.42880794701987	0.360999999515949	0.505547182397419	0.577731114963665	0.419000259841182	CECR2	1
BP	GO:0033157	regulation of intracellular protein transport	1/88	151/18986	0.00662251655629139	1.42880794701987	0.360999999515949	0.505547182397419	0.577731114963665	0.419000259841182	INSIG1	1
BP	GO:0035107	appendage morphogenesis	1/88	151/18986	0.00662251655629139	1.42880794701987	0.360999999515949	0.505547182397419	0.577731114963665	0.419000259841182	PCSK5	1
BP	GO:0035108	limb morphogenesis	1/88	151/18986	0.00662251655629139	1.42880794701987	0.360999999515949	0.505547182397419	0.577731114963665	0.419000259841182	PCSK5	1
BP	GO:0051783	regulation of nuclear division	1/88	151/18986	0.00662251655629139	1.42880794701987	0.360999999515949	0.505547182397419	0.577731114963665	0.419000259841182	IGF1	1
BP	GO:0001890	placenta development	1/88	152/18986	0.00657894736842105	1.41940789473684	0.354263024911113	0.507857341566467	0.579775569515336	0.420483003225079	PPARG	1
BP	GO:0032006	regulation of TOR signaling	1/88	152/18986	0.00657894736842105	1.41940789473684	0.354263024911113	0.507857341566467	0.579775569515336	0.420483003225079	MAT2A	1
BP	GO:0009895	negative regulation of catabolic process	2/88	367/18986	0.00544959128065395	1.17574931880109	0.231999591945538	0.509699401232306	0.581207857360516	0.42152177189056	ACACB/CYP51A1	2
BP	GO:1903038	negative regulation of leukocyte cell-cell adhesion	1/88	153/18986	0.0065359477124183	1.41013071895425	0.347573755178216	0.510156829404534	0.581207857360516	0.42152177189056	VSIR	1
BP	GO:2000377	regulation of reactive oxygen species metabolic process	1/88	153/18986	0.0065359477124183	1.41013071895425	0.347573755178216	0.510156829404534	0.581207857360516	0.42152177189056	ABCD2	1
BP	GO:2001235	positive regulation of apoptotic signaling pathway	1/88	153/18986	0.0065359477124183	1.41013071895425	0.347573755178216	0.510156829404534	0.581207857360516	0.42152177189056	PPARG	1
BP	GO:0035296	regulation of tube diameter	1/88	154/18986	0.00649350649350649	1.40097402597403	0.340931471735099	0.512445694641745	0.582806767306403	0.422681383456282	VSTM4	1
BP	GO:0097746	blood vessel diameter maintenance	1/88	154/18986	0.00649350649350649	1.40097402597403	0.340931471735099	0.512445694641745	0.582806767306403	0.422681383456282	VSTM4	1
BP	GO:0002768	immune response-regulating cell surface receptor signaling pathway	2/88	369/18986	0.00542005420054201	1.16937669376694	0.224207790767216	0.512608019603879	0.582806767306403	0.422681383456282	IGKC/IRAK2	2
BP	GO:1901342	regulation of vasculature development	2/88	369/18986	0.00542005420054201	1.16937669376694	0.224207790767216	0.512608019603879	0.582806767306403	0.422681383456282	GLUL/PPARG	2
BP	GO:0035150	regulation of tube size	1/88	155/18986	0.00645161290322581	1.39193548387097	0.33433547168846	0.514723985788279	0.584913620213954	0.424209381330806	VSTM4	1
BP	GO:0016236	macroautophagy	2/88	372/18986	0.00537634408602151	1.15994623655914	0.212600536181542	0.516950070105618	0.585994216136601	0.424993084961518	UVRAG/EPHB2	2
BP	GO:0031023	microtubule organizing center organization	1/88	156/18986	0.00641025641025641	1.38301282051282	0.327785067389637	0.516991751135347	0.585994216136601	0.424993084961518	UVRAG	1
BP	GO:0031960	response to corticosteroid	1/88	156/18986	0.00641025641025641	1.38301282051282	0.327785067389637	0.516991751135347	0.585994216136601	0.424993084961518	IGFBP7	1
BP	GO:0043535	regulation of blood vessel endothelial cell migration	1/88	156/18986	0.00641025641025641	1.38301282051282	0.327785067389637	0.516991751135347	0.585994216136601	0.424993084961518	PPARG	1
BP	GO:0071456	cellular response to hypoxia	1/88	156/18986	0.00641025641025641	1.38301282051282	0.327785067389637	0.516991751135347	0.585994216136601	0.424993084961518	PPARG	1
BP	GO:0010506	regulation of autophagy	2/88	373/18986	0.00536193029490617	1.15683646112601	0.208752639747839	0.518391830729347	0.587281987460691	0.425927042827789	ITPR1/UVRAG	2
BP	GO:0007030	Golgi organization	1/88	157/18986	0.00636942675159236	1.37420382165605	0.321279586005765	0.51924903875617	0.587654685265757	0.426197342406815	AKAP9	1
BP	GO:0098876	vesicle-mediated transport to the plasma membrane	1/88	157/18986	0.00636942675159236	1.37420382165605	0.321279586005765	0.51924903875617	0.587654685265757	0.426197342406815	ACSL3	1
BP	GO:0002705	positive regulation of leukocyte mediated immunity	1/88	158/18986	0.00632911392405063	1.36550632911392	0.314818369105701	0.521495896506951	0.588999172450744	0.427172433526666	CADM1	1
BP	GO:0042552	myelination	1/88	158/18986	0.00632911392405063	1.36550632911392	0.314818369105701	0.521495896506951	0.588999172450744	0.427172433526666	ABCD2	1
BP	GO:0043433	negative regulation of DNA-binding transcription factor activity	1/88	158/18986	0.00632911392405063	1.36550632911392	0.314818369105701	0.521495896506951	0.588999172450744	0.427172433526666	IRAK2	1
BP	GO:0048754	branching morphogenesis of an epithelial tube	1/88	158/18986	0.00632911392405063	1.36550632911392	0.314818369105701	0.521495896506951	0.588999172450744	0.427172433526666	CLIC4	1
BP	GO:0007043	cell-cell junction assembly	1/88	159/18986	0.00628930817610063	1.35691823899371	0.308400772260094	0.523732372027844	0.590925216917827	0.428569299839162	EPHB2	1
BP	GO:0018105	peptidyl-serine phosphorylation	1/88	159/18986	0.00628930817610063	1.35691823899371	0.308400772260094	0.523732372027844	0.590925216917827	0.428569299839162	AKAP9	1
BP	GO:0007272	ensheathment of neurons	1/88	160/18986	0.00625	1.34844	0.302026164655046	0.52595851274392	0.591936110700668	0.429302451900236	ABCD2	1
BP	GO:0008277	regulation of G protein-coupled receptor signaling pathway	1/88	160/18986	0.00625	1.34844	0.302026164655046	0.52595851274392	0.591936110700668	0.429302451900236	GRK3	1
BP	GO:0008366	axon ensheathment	1/88	160/18986	0.00625	1.34844	0.302026164655046	0.52595851274392	0.591936110700668	0.429302451900236	ABCD2	1
BP	GO:0016525	negative regulation of angiogenesis	1/88	160/18986	0.00625	1.34844	0.302026164655046	0.52595851274392	0.591936110700668	0.429302451900236	PPARG	1
BP	GO:0035966	response to topologically incorrect protein	1/88	160/18986	0.00625	1.34844	0.302026164655046	0.52595851274392	0.591936110700668	0.429302451900236	DNAJA1	1
BP	GO:0050730	regulation of peptidyl-tyrosine phosphorylation	1/88	162/18986	0.00617283950617284	1.33179012345679	0.289403459761072	0.530379978392217	0.596308970147894	0.432473874032748	IGF1	1
BP	GO:2000181	negative regulation of blood vessel morphogenesis	1/88	162/18986	0.00617283950617284	1.33179012345679	0.289403459761072	0.530379978392217	0.596308970147894	0.432473874032748	PPARG	1
BP	GO:0036294	cellular response to decreased oxygen levels	1/88	163/18986	0.00613496932515337	1.32361963190184	0.283154165624088	0.532575397107765	0.597959659850931	0.43367103893624	PPARG	1
BP	GO:0030336	negative regulation of cell migration	2/88	383/18986	0.00522193211488251	1.1266318537859	0.170840004058092	0.532654402617773	0.597959659850931	0.43367103893624	PPARG/CLIC4	2
BP	GO:0050767	regulation of neurogenesis	2/88	383/18986	0.00522193211488251	1.1266318537859	0.170840004058092	0.532654402617773	0.597959659850931	0.43367103893624	LDLR/EPHB2	2
BP	GO:0010976	positive regulation of neuron projection development	1/88	164/18986	0.00609756097560976	1.3155487804878	0.276945466345614	0.534760668587047	0.599416870330569	0.434727882775523	EPHB2	1
BP	GO:1901343	negative regulation of vasculature development	1/88	164/18986	0.00609756097560976	1.3155487804878	0.276945466345614	0.534760668587047	0.599416870330569	0.434727882775523	PPARG	1
BP	GO:2001236	regulation of extrinsic apoptotic signaling pathway	1/88	164/18986	0.00609756097560976	1.3155487804878	0.276945466345614	0.534760668587047	0.599416870330569	0.434727882775523	IGF1	1
BP	GO:0002449	lymphocyte mediated immunity	2/88	386/18986	0.00518134715025907	1.11787564766839	0.159661419709274	0.53687777928949	0.601249241170952	0.436056812165615	IGKC/CADM1	2
BP	GO:0006865	amino acid transport	1/88	165/18986	0.00606060606060606	1.30757575757576	0.270776793832758	0.536935839194014	0.601249241170952	0.436056812165615	SLC1A3	1
BP	GO:0010508	positive regulation of autophagy	1/88	166/18986	0.00602409638554217	1.29969879518072	0.264647591546579	0.53910095508323	0.603066679266057	0.437374911562325	UVRAG	1
BP	GO:0070507	regulation of microtubule cytoskeleton organization	1/88	166/18986	0.00602409638554217	1.29969879518072	0.264647591546579	0.53910095508323	0.603066679266057	0.437374911562325	AKAP9	1
BP	GO:0006367	transcription initiation at RNA polymerase II promoter	1/88	167/18986	0.00598802395209581	1.29191616766467	0.258557314196928	0.5412560622008	0.605173235375267	0.438902694183458	SUB1	1
BP	GO:0007281	germ cell development	2/88	390/18986	0.00512820512820513	1.10641025641026	0.144892110674346	0.542468840351124	0.606224595570694	0.439665194564103	IGF1/GMCL1	2
BP	GO:0051963	regulation of synapse assembly	1/88	168/18986	0.00595238095238095	1.28422619047619	0.252505427447165	0.543401206285307	0.606961688747394	0.440199772371262	EPHB2	1
BP	GO:0051250	negative regulation of lymphocyte activation	1/88	169/18986	0.00591715976331361	1.27662721893491	0.246491407628354	0.545536432868732	0.608735488030556	0.441486222661546	VSIR	1
BP	GO:1990138	neuron projection extension	1/88	169/18986	0.00591715976331361	1.27662721893491	0.246491407628354	0.545536432868732	0.608735488030556	0.441486222661546	NEDD4L	1
BP	GO:0008544	epidermis development	2/88	393/18986	0.00508905852417303	1.09796437659033	0.133914755944237	0.546631923650386	0.609652145424616	0.442151029656268	CDH23/CLIC4	2
BP	GO:0007292	female gamete generation	1/88	170/18986	0.00588235294117647	1.26911764705882	0.240514741462598	0.547661787277381	0.61049472780169	0.442762113646359	IGF1	1
BP	GO:0018209	peptidyl-serine modification	1/88	171/18986	0.00584795321637427	1.26169590643275	0.234574925795156	0.549777314632802	0.612239502031023	0.444027513477733	AKAP9	1
BP	GO:2000058	regulation of ubiquitin-dependent protein catabolic process	1/88	171/18986	0.00584795321637427	1.26169590643275	0.234574925795156	0.549777314632802	0.612239502031023	0.444027513477733	SH3RF3	1
BP	GO:0030509	BMP signaling pathway	1/88	172/18986	0.00581395348837209	1.25436046511628	0.228671467335016	0.551883059852696	0.613969904086124	0.445282489870623	PPARG	1
BP	GO:0048284	organelle fusion	1/88	172/18986	0.00581395348837209	1.25436046511628	0.228671467335016	0.551883059852696	0.613969904086124	0.445282489870623	UVRAG	1
BP	GO:2000146	negative regulation of cell motility	2/88	398/18986	0.0050251256281407	1.08417085427136	0.115804558073862	0.553512575511291	0.614764800760762	0.445858989741573	PPARG/CLIC4	2
BP	GO:0007009	plasma membrane organization	1/88	173/18986	0.00578034682080925	1.2471098265896	0.222803882403609	0.553979067651833	0.614764800760762	0.445858989741573	ABCD2	1
BP	GO:0015748	organophosphate ester transport	1/88	173/18986	0.00578034682080925	1.2471098265896	0.222803882403609	0.553979067651833	0.614764800760762	0.445858989741573	LDLR	1
BP	GO:0050792	regulation of viral process	1/88	173/18986	0.00578034682080925	1.2471098265896	0.222803882403609	0.553979067651833	0.614764800760762	0.445858989741573	STOM	1
BP	GO:1902904	negative regulation of supramolecular fiber organization	1/88	173/18986	0.00578034682080925	1.2471098265896	0.222803882403609	0.553979067651833	0.614764800760762	0.445858989741573	LDLR	1
BP	GO:0006937	regulation of muscle contraction	1/88	174/18986	0.00574712643678161	1.23994252873563	0.216971696691369	0.556065382542953	0.616049812206216	0.44679094600219	AKAP9	1
BP	GO:0170039	proteinogenic amino acid metabolic process	1/88	174/18986	0.00574712643678161	1.23994252873563	0.216971696691369	0.556065382542953	0.616049812206216	0.44679094600219	GLUL	1
BP	GO:0002460	adaptive immune response based on somatic recombination of immune receptors built from immunoglobulin superfamily domains	2/88	400/18986	0.005	1.07875	0.108624128778452	0.556244527066197	0.616049812206216	0.44679094600219	IGKC/EPHB2	2
BP	GO:1902903	regulation of supramolecular fiber organization	2/88	400/18986	0.005	1.07875	0.108624128778452	0.556244527066197	0.616049812206216	0.44679094600219	LDLR/AKAP9	2
BP	GO:0050680	negative regulation of epithelial cell proliferation	1/88	175/18986	0.00571428571428571	1.23285714285714	0.211174445021838	0.55814204883767	0.617843810280505	0.448092045492615	PPARG	1
BP	GO:0001701	in utero embryonic development	2/88	403/18986	0.00496277915632754	1.07071960297767	0.0979203907782833	0.560320624527664	0.619946986362034	0.449617376744174	IGF1/MYO18B	2
BP	GO:0032635	interleukin-6 production	1/88	177/18986	0.00564971751412429	1.21892655367232	0.199682927405914	0.562266611884108	0.62117339197723	0.450506829048418	LPL	1
BP	GO:0032675	regulation of interleukin-6 production	1/88	177/18986	0.00564971751412429	1.21892655367232	0.199682927405914	0.562266611884108	0.62117339197723	0.450506829048418	LPL	1
BP	GO:1902905	positive regulation of supramolecular fiber organization	1/88	177/18986	0.00564971751412429	1.21892655367232	0.199682927405914	0.562266611884108	0.62117339197723	0.450506829048418	AKAP9	1
BP	GO:0002753	cytoplasmic pattern recognition receptor signaling pathway	1/88	178/18986	0.00561797752808989	1.21207865168539	0.193987774749386	0.564314596261492	0.622200186660961	0.45125151325902	MAP2K6	1
BP	GO:0030216	keratinocyte differentiation	1/88	178/18986	0.00561797752808989	1.21207865168539	0.193987774749386	0.564314596261492	0.622200186660961	0.45125151325902	CLIC4	1
BP	GO:0031929	TOR signaling	1/88	178/18986	0.00561797752808989	1.21207865168539	0.193987774749386	0.564314596261492	0.622200186660961	0.45125151325902	MAT2A	1
BP	GO:0071453	cellular response to oxygen levels	1/88	178/18986	0.00561797752808989	1.21207865168539	0.193987774749386	0.564314596261492	0.622200186660961	0.45125151325902	PPARG	1
BP	GO:0001936	regulation of endothelial cell proliferation	1/88	179/18986	0.00558659217877095	1.20530726256983	0.188325782292107	0.566353107295572	0.62413851596466	0.452657289165617	PPARG	1
BP	GO:0010970	transport along microtubule	1/88	180/18986	0.00555555555555556	1.19861111111111	0.182696527230361	0.568382188305727	0.625754759515212	0.453829471951186	SYBU	1
BP	GO:0017015	regulation of transforming growth factor beta receptor signaling pathway	1/88	180/18986	0.00555555555555556	1.19861111111111	0.182696527230361	0.568382188305727	0.625754759515212	0.453829471951186	PPARG	1
BP	GO:0002697	regulation of immune effector process	2/88	410/18986	0.0048780487804878	1.05243902439024	0.0732502556650188	0.569729304766555	0.626927647431051	0.454680110472762	CADM1/EPHB2	2
BP	GO:0170033	L-amino acid metabolic process	1/88	181/18986	0.00552486187845304	1.19198895027624	0.177099594622068	0.570401882415538	0.62704752390048	0.45476705104172	GLUL	1
BP	GO:1903034	regulation of response to wounding	1/88	181/18986	0.00552486187845304	1.19198895027624	0.177099594622068	0.570401882415538	0.62704752390048	0.45476705104172	EPHB2	1
BP	GO:0043534	blood vessel endothelial cell migration	1/88	182/18986	0.00549450549450549	1.18543956043956	0.17153457719663	0.572412232553663	0.628946774040444	0.456144484732821	PPARG	1
BP	GO:0071248	cellular response to metal ion	1/88	183/18986	0.00546448087431694	1.17896174863388	0.166001075170405	0.574413281454709	0.63021181027452	0.457061953944809	CLIC4	1
BP	GO:0072331	signal transduction by p53 class mediator	1/88	183/18986	0.00546448087431694	1.17896174863388	0.166001075170405	0.574413281454709	0.63021181027452	0.457061953944809	MAP2K6	1
BP	GO:1903844	regulation of cellular response to transforming growth factor beta stimulus	1/88	183/18986	0.00546448087431694	1.17896174863388	0.166001075170405	0.574413281454709	0.63021181027452	0.457061953944809	PPARG	1
BP	GO:0071772	response to BMP	1/88	184/18986	0.00543478260869565	1.17255434782609	0.160498696067633	0.576405071660101	0.631774031745677	0.458194957145416	PPARG	1
BP	GO:0071773	cellular response to BMP stimulus	1/88	184/18986	0.00543478260869565	1.17255434782609	0.160498696067633	0.576405071660101	0.631774031745677	0.458194957145416	PPARG	1
BP	GO:0040013	negative regulation of locomotion	2/88	416/18986	0.00480769230769231	1.03725961538462	0.0524345802184871	0.577679562840203	0.632859196119868	0.458981974051689	PPARG/CLIC4	2
BP	GO:0071478	cellular response to radiation	1/88	185/18986	0.00540540540540541	1.16621621621622	0.155027054546597	0.578387645518941	0.633323086259667	0.459318410992819	KCNE1	1
BP	GO:0051495	positive regulation of cytoskeleton organization	1/88	186/18986	0.00537634408602151	1.15994623655914	0.149585772230866	0.58036104518887	0.635171335733023	0.460658856382602	AKAP9	1
BP	GO:0006839	mitochondrial transport	1/88	188/18986	0.00531914893617021	1.14760638297872	0.138792805557521	0.584280489640377	0.639146553318505	0.463541888225792	ITPR1	1
BP	GO:0001764	neuron migration	1/88	189/18986	0.00529100529100529	1.14153439153439	0.133440397822111	0.586226617787608	0.63970290562895	0.46394538347921	FAT3	1
BP	GO:0048736	appendage development	1/88	189/18986	0.00529100529100529	1.14153439153439	0.133440397822111	0.586226617787608	0.63970290562895	0.46394538347921	PCSK5	1
BP	GO:0060173	limb development	1/88	189/18986	0.00529100529100529	1.14153439153439	0.133440397822111	0.586226617787608	0.63970290562895	0.46394538347921	PCSK5	1
BP	GO:0097553	calcium ion transmembrane import into cytosol	1/88	189/18986	0.00529100529100529	1.14153439153439	0.133440397822111	0.586226617787608	0.63970290562895	0.46394538347921	ITPR1	1
BP	GO:2001242	regulation of intrinsic apoptotic signaling pathway	1/88	189/18986	0.00529100529100529	1.14153439153439	0.133440397822111	0.586226617787608	0.63970290562895	0.46394538347921	DNAJA1	1
BP	GO:0014706	striated muscle tissue development	2/88	424/18986	0.00471698113207547	1.01768867924528	0.0251364918338419	0.588115124036909	0.640246730976325	0.464339793535994	IGF1/MYO18B	2
BP	GO:0009267	cellular response to starvation	1/88	190/18986	0.00526315789473684	1.13552631578947	0.12811690223167	0.588163738478925	0.640246730976325	0.464339793535994	GLUL	1
BP	GO:0051302	regulation of cell division	1/88	190/18986	0.00526315789473684	1.13552631578947	0.12811690223167	0.588163738478925	0.640246730976325	0.464339793535994	UVRAG	1
BP	GO:0061138	morphogenesis of a branching epithelium	1/88	190/18986	0.00526315789473684	1.13552631578947	0.12811690223167	0.588163738478925	0.640246730976325	0.464339793535994	CLIC4	1
BP	GO:0098727	maintenance of cell number	1/88	190/18986	0.00526315789473684	1.13552631578947	0.12811690223167	0.588163738478925	0.640246730976325	0.464339793535994	IGF1	1
BP	GO:0016241	regulation of macroautophagy	1/88	191/18986	0.00523560209424084	1.12958115183246	0.122821972870299	0.590091892927417	0.641404231442845	0.465179272289477	UVRAG	1
BP	GO:0045580	regulation of T cell differentiation	1/88	191/18986	0.00523560209424084	1.12958115183246	0.122821972870299	0.590091892927417	0.641404231442845	0.465179272289477	VSIR	1
BP	GO:0048771	tissue remodeling	1/88	191/18986	0.00523560209424084	1.12958115183246	0.122821972870299	0.590091892927417	0.641404231442845	0.465179272289477	PPARG	1
BP	GO:0030098	lymphocyte differentiation	2/88	426/18986	0.00469483568075117	1.01291079812207	0.01839109630104	0.590694527067704	0.641745763049629	0.46542696854173	IRF8/VSIR	2
BP	GO:0022412	cellular process involved in reproduction in multicellular organism	2/88	427/18986	0.00468384074941452	1.01053864168618	0.015030035448159	0.591979800816047	0.641922391230763	0.465555068365114	IGF1/GMCL1	2
BP	GO:0001837	epithelial to mesenchymal transition	1/88	192/18986	0.00520833333333333	1.12369791666667	0.117555269871937	0.592011122159787	0.641922391230763	0.465555068365114	IGF1	1
BP	GO:0051897	positive regulation of phosphatidylinositol 3-kinase/protein kinase B signal transduction	1/88	192/18986	0.00520833333333333	1.12369791666667	0.117555269871937	0.592011122159787	0.641922391230763	0.465555068365114	IGF1	1
BP	GO:0061025	membrane fusion	1/88	192/18986	0.00520833333333333	1.12369791666667	0.117555269871937	0.592011122159787	0.641922391230763	0.465555068365114	UVRAG	1
BP	GO:0007059	chromosome segregation	2/88	429/18986	0.00466200466200466	1.00582750582751	0.00833098194364431	0.59454148966387	0.64435207720512	0.467317201350892	UVRAG/AGO4	2
BP	GO:0042770	signal transduction in response to DNA damage	1/88	194/18986	0.00515463917525773	1.11211340206186	0.107105212926213	0.595822968156039	0.645426535612068	0.468096453740177	MAP2K6	1
BP	GO:0021543	pallium development	1/88	195/18986	0.00512820512820513	1.10641025641026	0.101921208274807	0.59771566604888	0.646218346432827	0.468670715591496	LAMB1	1
BP	GO:1902107	positive regulation of leukocyte differentiation	1/88	195/18986	0.00512820512820513	1.10641025641026	0.101921208274807	0.59771566604888	0.646218346432827	0.468670715591496	VSIR	1
BP	GO:1902600	proton transmembrane transport	1/88	195/18986	0.00512820512820513	1.10641025641026	0.101921208274807	0.59771566604888	0.646218346432827	0.468670715591496	CYB5A	1
BP	GO:1903708	positive regulation of hemopoiesis	1/88	195/18986	0.00512820512820513	1.10641025641026	0.101921208274807	0.59771566604888	0.646218346432827	0.468670715591496	VSIR	1
BP	GO:0002700	regulation of production of molecular mediator of immune response	1/88	196/18986	0.00510204081632653	1.10076530612245	0.0967641283214576	0.599599600985163	0.646997629579044	0.469235891730183	EPHB2	1
BP	GO:0030317	flagellated sperm motility	1/88	196/18986	0.00510204081632653	1.10076530612245	0.0967641283214576	0.599599600985163	0.646997629579044	0.469235891730183	DNAJA1	1
BP	GO:0046631	alpha-beta T cell activation	1/88	196/18986	0.00510204081632653	1.10076530612245	0.0967641283214576	0.599599600985163	0.646997629579044	0.469235891730183	VSIR	1
BP	GO:0097722	sperm motility	1/88	196/18986	0.00510204081632653	1.10076530612245	0.0967641283214576	0.599599600985163	0.646997629579044	0.469235891730183	DNAJA1	1
BP	GO:0002706	regulation of lymphocyte mediated immunity	1/88	198/18986	0.00505050505050505	1.08964646464646	0.0865295013519749	0.60334134223541	0.650404305462106	0.471706587947207	CADM1	1
BP	GO:0071466	cellular response to xenobiotic stimulus	1/88	198/18986	0.00505050505050505	1.08964646464646	0.0865295013519749	0.60334134223541	0.650404305462106	0.471706587947207	ACSL1	1
BP	GO:0061136	regulation of proteasomal protein catabolic process	1/88	199/18986	0.0050251256281407	1.08417085427136	0.0814513468365725	0.605199228220255	0.65209117810657	0.472929994577113	SH3RF3	1
BP	GO:0031334	positive regulation of protein-containing complex assembly	1/88	200/18986	0.005	1.07875	0.0763989017908081	0.607048510591928	0.653450864086619	0.473916108643305	AKAP9	1
BP	GO:0140013	meiotic nuclear division	1/88	200/18986	0.005	1.07875	0.0763989017908081	0.607048510591928	0.653450864086619	0.473916108643305	AGO4	1
BP	GO:0141188	nucleic acid catabolic process	2/88	441/18986	0.00453514739229025	0.978458049886621	-0.0312341	0.60966343840382	0.655948331938346	0.475727400525835	CECR2/AGO4	2
BP	GO:0007369	gastrulation	1/88	202/18986	0.00495049504950495	1.06806930693069	0.0663699802100046	0.610721421862673	0.656451769876544	0.476092519560375	LAMB1	1
BP	GO:0030323	respiratory tube development	1/88	202/18986	0.00495049504950495	1.06806930693069	0.0663699802100046	0.610721421862673	0.656451769876544	0.476092519560375	PCSK5	1
BP	GO:0007051	spindle organization	1/88	204/18986	0.00490196078431373	1.05759803921569	0.0564404644965684	0.614360389004072	0.65972580382918	0.478467017040867	UVRAG	1
BP	GO:0031099	regeneration	1/88	204/18986	0.00490196078431373	1.05759803921569	0.0564404644965684	0.614360389004072	0.65972580382918	0.478467017040867	IGF1	1
BP	GO:0031396	regulation of protein ubiquitination	1/88	205/18986	0.0048780487804878	1.05243902439024	0.0515122941297763	0.616167240551705	0.66070945071207	0.479180408251497	DNAJA1	1
BP	GO:0051650	establishment of vesicle localization	1/88	205/18986	0.0048780487804878	1.05243902439024	0.0515122941297763	0.616167240551705	0.66070945071207	0.479180408251497	SYBU	1
BP	GO:0090101	negative regulation of transmembrane receptor protein serine/threonine kinase signaling pathway	1/88	205/18986	0.0048780487804878	1.05243902439024	0.0515122941297763	0.616167240551705	0.66070945071207	0.479180408251497	PPARG	1
BP	GO:0002822	regulation of adaptive immune response based on somatic recombination of immune receptors built from immunoglobulin superfamily domains	1/88	206/18986	0.00485436893203883	1.04733009708738	0.0466081565518585	0.617965722146479	0.661999870859854	0.480116287180677	EPHB2	1
BP	GO:0007623	circadian rhythm	1/88	206/18986	0.00485436893203883	1.04733009708738	0.0466081565518585	0.617965722146479	0.661999870859854	0.480116287180677	PPARG	1
BP	GO:0001763	morphogenesis of a branching structure	1/88	207/18986	0.00483091787439614	1.04227053140097	0.0417277880519858	0.619755872117252	0.662005192251986	0.480120146527401	CLIC4	1
BP	GO:0016051	carbohydrate biosynthetic process	1/88	207/18986	0.00483091787439614	1.04227053140097	0.0417277880519858	0.619755872117252	0.662005192251986	0.480120146527401	IGF1	1
BP	GO:0022408	negative regulation of cell-cell adhesion	1/88	207/18986	0.00483091787439614	1.04227053140097	0.0417277880519858	0.619755872117252	0.662005192251986	0.480120146527401	VSIR	1
BP	GO:0032271	regulation of protein polymerization	1/88	207/18986	0.00483091787439614	1.04227053140097	0.0417277880519858	0.619755872117252	0.662005192251986	0.480120146527401	AKAP9	1
BP	GO:0050777	negative regulation of immune response	1/88	207/18986	0.00483091787439614	1.04227053140097	0.0417277880519858	0.619755872117252	0.662005192251986	0.480120146527401	PPARG	1
BP	GO:2000241	regulation of reproductive process	1/88	207/18986	0.00483091787439614	1.04227053140097	0.0417277880519858	0.619755872117252	0.662005192251986	0.480120146527401	IGF1	1
BP	GO:0022411	cellular component disassembly	2/88	450/18986	0.00444444444444444	0.958888888888889	-0.0602277	0.620725725011368	0.662405150191987	0.480410216555561	CECR2/UVRAG	2
BP	GO:0048732	gland development	2/88	450/18986	0.00444444444444444	0.958888888888889	-0.0602277	0.620725725011368	0.662405150191987	0.480410216555561	FASN/CADM1	2
BP	GO:0030705	cytoskeleton-dependent intracellular transport	1/88	208/18986	0.00480769230769231	1.03725961538462	0.0368709291630728	0.621537728619391	0.662636054709222	0.480577680363921	SYBU	1
BP	GO:0051091	positive regulation of DNA-binding transcription factor activity	1/88	208/18986	0.00480769230769231	1.03725961538462	0.0368709291630728	0.621537728619391	0.662636054709222	0.480577680363921	IRAK2	1
BP	GO:0000280	nuclear division	2/88	451/18986	0.00443458980044346	0.956762749445676	-0.0634145	0.621940111878599	0.662747485119675	0.480658495417368	IGF1/AGO4	2
BP	GO:0007005	mitochondrion organization	2/88	452/18986	0.00442477876106195	0.954646017699115	-0.0665946	0.623151550264164	0.662938675162097	0.480797156250027	IGF1/PPARG	2
BP	GO:0006352	DNA-templated transcription initiation	1/88	209/18986	0.00478468899521531	1.0322966507177	0.0320373245726885	0.623311329635554	0.662938675162097	0.480797156250027	SUB1	1
BP	GO:0016064	immunoglobulin mediated immune response	1/88	209/18986	0.00478468899521531	1.0322966507177	0.0320373245726885	0.623311329635554	0.662938675162097	0.480797156250027	IGKC	1
BP	GO:1901605	alpha-amino acid metabolic process	1/88	209/18986	0.00478468899521531	1.0322966507177	0.0320373245726885	0.623311329635554	0.662938675162097	0.480797156250027	GLUL	1
BP	GO:0001934	positive regulation of protein phosphorylation	2/88	455/18986	0.0043956043956044	0.948351648351648	-0.0760942	0.626768183936143	0.666296803276597	0.483232643133305	IGF1/AKAP9	2
BP	GO:0019724	B cell mediated immunity	1/88	212/18986	0.00471698113207547	1.01768867924528	0.0176735439810689	0.628582977020234	0.667588125952277	0.484169176622042	IGKC	1
BP	GO:0050851	antigen receptor-mediated signaling pathway	1/88	212/18986	0.00471698113207547	1.01768867924528	0.0176735439810689	0.628582977020234	0.667588125952277	0.484169176622042	IGKC	1
BP	GO:0007626	locomotory behavior	1/88	213/18986	0.00469483568075117	1.01291079812207	0.0129304835620882	0.630323932491749	0.668798640817425	0.48504710413867	CDH23	1
BP	GO:0071383	cellular response to steroid hormone stimulus	1/88	213/18986	0.00469483568075117	1.01291079812207	0.0129304835620882	0.630323932491749	0.668798640817425	0.48504710413867	DNAJA1	1
BP	GO:0031503	protein-containing complex localization	1/88	214/18986	0.00467289719626168	1.00817757009346	0.00820946023804231	0.63205681982679	0.670317647337754	0.486148765638688	AKAP9	1
BP	GO:0010720	positive regulation of cell development	2/88	460/18986	0.00434782608695652	0.93804347826087	-0.0917939	0.632737032905355	0.670719341693385	0.486440095004593	VSIR/EPHB2	2
BP	GO:0060294	cilium movement involved in cell motility	1/88	215/18986	0.00465116279069767	1.00348837209302	0.00351024187736619	0.633781675987841	0.671506775749022	0.487011182601183	DNAJA1	1
BP	GO:0072594	establishment of protein localization to organelle	2/88	462/18986	0.00432900432900433	0.933982683982684	-0.098028	0.635103995085644	0.67258752454334	0.487794997102278	MAN1A1/DNAJA1	2
BP	GO:0031032	actomyosin structure organization	1/88	216/18986	0.00462962962962963	0.998842592592592	-0.0011674	0.635498537770008	0.672685179133334	0.487865821223608	MYO18B	1
BP	GO:0051960	regulation of nervous system development	2/88	463/18986	0.00431965442764579	0.931965442764579	-0.101135	0.636283072167574	0.673195356905779	0.488235828331902	LDLR/EPHB2	2
BP	GO:0001539	cilium or flagellum-dependent cell motility	1/88	218/18986	0.00458715596330275	0.989678899082569	-0.0104589	0.638908424545737	0.674689722170985	0.489319618728856	DNAJA1	1
BP	GO:0017148	negative regulation of translation	1/88	218/18986	0.00458715596330275	0.989678899082569	-0.0104589	0.638908424545737	0.674689722170985	0.489319618728856	AGO4	1
BP	GO:0045216	cell-cell junction organization	1/88	218/18986	0.00458715596330275	0.989678899082569	-0.0104589	0.638908424545737	0.674689722170985	0.489319618728856	EPHB2	1
BP	GO:0060285	cilium-dependent cell motility	1/88	218/18986	0.00458715596330275	0.989678899082569	-0.0104589	0.638908424545737	0.674689722170985	0.489319618728856	DNAJA1	1
BP	GO:0051098	regulation of binding	1/88	219/18986	0.0045662100456621	0.985159817351598	-0.0150731	0.640601522299359	0.676156730130964	0.490383568203793	IGF1	1
BP	GO:0009952	anterior/posterior pattern specification	1/88	220/18986	0.00454545454545455	0.980681818181818	-0.0196667	0.642286771195701	0.677292922232434	0.491207593037171	PCSK5	1
BP	GO:0048167	regulation of synaptic plasticity	1/88	220/18986	0.00454545454545455	0.980681818181818	-0.0196667	0.642286771195701	0.677292922232434	0.491207593037171	EPHB2	1
BP	GO:0002819	regulation of adaptive immune response	1/88	221/18986	0.00452488687782805	0.976244343891403	-0.0242397	0.643964207204162	0.678418731547945	0.492024087741218	EPHB2	1
BP	GO:0071356	cellular response to tumor necrosis factor	1/88	221/18986	0.00452488687782805	0.976244343891403	-0.0242397	0.643964207204162	0.678418731547945	0.492024087741218	AKAP12	1
BP	GO:0007601	visual perception	1/88	222/18986	0.0045045045045045	0.971846846846847	-0.0287925	0.645633866131209	0.678891943356304	0.492367285234874	CDH23	1
BP	GO:0009612	response to mechanical stimulus	1/88	222/18986	0.0045045045045045	0.971846846846847	-0.0287925	0.645633866131209	0.678891943356304	0.492367285234874	SLC1A3	1
BP	GO:0099504	synaptic vesicle cycle	1/88	222/18986	0.0045045045045045	0.971846846846847	-0.0287925	0.645633866131209	0.678891943356304	0.492367285234874	SYN2	1
BP	GO:1903046	meiotic cell cycle process	1/88	222/18986	0.0045045045045045	0.971846846846847	-0.0287925	0.645633866131209	0.678891943356304	0.492367285234874	AGO4	1
BP	GO:0006486	protein glycosylation	1/88	223/18986	0.00448430493273543	0.967488789237668	-0.0333252	0.647295783621107	0.679355244602341	0.492703295080019	MAN1A1	1
BP	GO:0043123	positive regulation of canonical NF-kappaB signal transduction	1/88	223/18986	0.00448430493273543	0.967488789237668	-0.0333252	0.647295783621107	0.679355244602341	0.492703295080019	IRAK2	1
BP	GO:0043413	macromolecule glycosylation	1/88	223/18986	0.00448430493273543	0.967488789237668	-0.0333252	0.647295783621107	0.679355244602341	0.492703295080019	MAN1A1	1
BP	GO:0045619	regulation of lymphocyte differentiation	1/88	223/18986	0.00448430493273543	0.967488789237668	-0.0333252	0.647295783621107	0.679355244602341	0.492703295080019	VSIR	1
BP	GO:0006364	rRNA processing	1/88	225/18986	0.00444444444444444	0.958888888888889	-0.0423313	0.650596536059868	0.681854589134812	0.494515948027755	MPHOSPH6	1
BP	GO:0022618	protein-RNA complex assembly	1/88	225/18986	0.00444444444444444	0.958888888888889	-0.0423313	0.650596536059868	0.681854589134812	0.494515948027755	AGO4	1
BP	GO:0099111	microtubule-based transport	1/88	225/18986	0.00444444444444444	0.958888888888889	-0.0423313	0.650596536059868	0.681854589134812	0.494515948027755	SYBU	1
BP	GO:0050953	sensory perception of light stimulus	1/88	226/18986	0.00442477876106195	0.954646017699115	-0.046805	0.652235441492773	0.68325040363532	0.495528264351482	CDH23	1
BP	GO:0002285	lymphocyte activation involved in immune response	1/88	227/18986	0.00440528634361234	0.950440528634361	-0.0512594	0.653866746458052	0.684314915742787	0.496300303173834	IRF8	1
BP	GO:0007163	establishment or maintenance of cell polarity	1/88	227/18986	0.00440528634361234	0.950440528634361	-0.0512594	0.653866746458052	0.684314915742787	0.496300303173834	CLIC4	1
BP	GO:0042327	positive regulation of phosphorylation	2/88	479/18986	0.00417536534446764	0.900835073068893	-0.150002	0.654750430315632	0.684917586954528	0.496737391272048	IGF1/AKAP9	2
BP	GO:0007018	microtubule-based movement	2/88	480/18986	0.00416666666666667	0.898958333333333	-0.153004	0.655879868965754	0.685776648707144	0.497360426951178	DNAJA1/SYBU	2
BP	GO:0045055	regulated exocytosis	1/88	229/18986	0.00436681222707424	0.942139737991266	-0.0601112	0.657106694204185	0.686736681354773	0.498056691906265	SYN2	1
BP	GO:0002440	production of molecular mediator of immune response	1/88	230/18986	0.00434782608695652	0.93804347826087	-0.0645089	0.658715406200242	0.687771834254124	0.498807437923866	EPHB2	1
BP	GO:0042594	response to starvation	1/88	230/18986	0.00434782608695652	0.93804347826087	-0.0645089	0.658715406200242	0.687771834254124	0.498807437923866	GLUL	1
BP	GO:0002443	leukocyte mediated immunity	2/88	485/18986	0.00412371134020619	0.889690721649485	-0.167928	0.661483583079256	0.690338167144157	0.500668674267058	IGKC/CADM1	2
BP	GO:0043086	negative regulation of catalytic activity	2/88	486/18986	0.00411522633744856	0.887860082304527	-0.170896	0.662595646703178	0.691174549420802	0.501275261626063	DNAJA1/EPHB2	2
BP	GO:0009165	nucleotide biosynthetic process	1/88	233/18986	0.00429184549356223	0.925965665236052	-0.0775916	0.663496906685453	0.691790354908684	0.501721875375523	ME1	1
BP	GO:0051656	establishment of organelle localization	2/88	488/18986	0.00409836065573771	0.88422131147541	-0.176813	0.664811114472548	0.692463287254338	0.502209920454595	CLMN/SYBU	2
BP	GO:0007596	blood coagulation	1/88	234/18986	0.00427350427350427	0.922008547008547	-0.0819162	0.66507597521911	0.692463287254338	0.502209920454595	EPHB2	1
BP	GO:0071826	protein-RNA complex organization	1/88	234/18986	0.00427350427350427	0.922008547008547	-0.0819162	0.66507597521911	0.692463287254338	0.502209920454595	AGO4	1
BP	GO:0007411	axon guidance	1/88	236/18986	0.00423728813559322	0.914194915254237	-0.0905122	0.668212167597358	0.694753305095384	0.503870758940851	EPHB2	1
BP	GO:0050821	protein stabilization	1/88	236/18986	0.00423728813559322	0.914194915254237	-0.0905122	0.668212167597358	0.694753305095384	0.503870758940851	IGF1	1
BP	GO:0097191	extrinsic apoptotic signaling pathway	1/88	236/18986	0.00423728813559322	0.914194915254237	-0.0905122	0.668212167597358	0.694753305095384	0.503870758940851	IGF1	1
BP	GO:0097485	neuron projection guidance	1/88	237/18986	0.00421940928270042	0.910337552742616	-0.0947839	0.669769358490768	0.696047091378776	0.504809079164359	EPHB2	1
BP	GO:0060560	developmental growth involved in morphogenesis	1/88	238/18986	0.00420168067226891	0.906512605042017	-0.0990382	0.671319323633059	0.697006763921398	0.505505082952811	NEDD4L	1
BP	GO:1903050	regulation of proteolysis involved in protein catabolic process	1/88	238/18986	0.00420168067226891	0.906512605042017	-0.0990382	0.671319323633059	0.697006763921398	0.505505082952811	SH3RF3	1
BP	GO:0007033	vacuole organization	1/88	240/18986	0.00416666666666667	0.898958333333333	-0.107496	0.674397709096589	0.699876353889884	0.507586256895656	EPHB2	1
BP	GO:0001667	ameboidal-type cell migration	1/88	241/18986	0.004149377593361	0.895228215767635	-0.111699	0.675926195258944	0.700482433372683	0.508025816846989	AKAP12	1
BP	GO:0007599	hemostasis	1/88	241/18986	0.004149377593361	0.895228215767635	-0.111699	0.675926195258944	0.700482433372683	0.508025816846989	EPHB2	1
BP	GO:0050817	coagulation	1/88	241/18986	0.004149377593361	0.895228215767635	-0.111699	0.675926195258944	0.700482433372683	0.508025816846989	EPHB2	1
BP	GO:0070085	glycosylation	1/88	242/18986	0.00413223140495868	0.891528925619835	-0.115886	0.677447587353754	0.701405715152212	0.508695428186087	MAN1A1	1
BP	GO:0072593	reactive oxygen species metabolic process	1/88	242/18986	0.00413223140495868	0.891528925619835	-0.115886	0.677447587353754	0.701405715152212	0.508695428186087	ABCD2	1
BP	GO:0002009	morphogenesis of an epithelium	2/88	500/18986	0.004	0.863	-0.211847	0.677862570985003	0.701508939740293	0.508770291955941	CECR2/CLIC4	2
BP	GO:0034612	response to tumor necrosis factor	1/88	243/18986	0.00411522633744856	0.887860082304527	-0.120056	0.678961917929558	0.701993618677169	0.50912180599981	AKAP12	1
BP	GO:0045860	positive regulation of protein kinase activity	1/88	243/18986	0.00411522633744856	0.887860082304527	-0.120056	0.678961917929558	0.701993618677169	0.50912180599981	IGF1	1
BP	GO:0099173	postsynapse organization	1/88	246/18986	0.0040650406504065	0.877032520325203	-0.132468	0.68346286381816	0.706319030188298	0.512258816453536	EPHB2	1
BP	GO:0002274	myeloid leukocyte activation	1/88	247/18986	0.00404858299595142	0.873481781376518	-0.136574	0.684949270861063	0.707198203093209	0.512896437772627	LDLR	1
BP	GO:0050769	positive regulation of neurogenesis	1/88	247/18986	0.00404858299595142	0.873481781376518	-0.136574	0.684949270861063	0.707198203093209	0.512896437772627	EPHB2	1
BP	GO:0052548	regulation of endopeptidase activity	1/88	248/18986	0.00403225806451613	0.869959677419355	-0.140663	0.686428776926713	0.708068627103355	0.513527713944148	VSIR	1
BP	GO:1903320	regulation of protein modification by small protein conjugation or removal	1/88	248/18986	0.00403225806451613	0.869959677419355	-0.140663	0.686428776926713	0.708068627103355	0.513527713944148	DNAJA1	1
BP	GO:0007179	transforming growth factor beta receptor signaling pathway	1/88	250/18986	0.004	0.863	-0.148796	0.689367212673586	0.710770179888197	0.51548701869597	PPARG	1
BP	GO:1901873	regulation of post-translational protein modification	1/88	253/18986	0.00395256916996047	0.852766798418972	-0.16088	0.693723896127143	0.714930833201896	0.518504538047785	DNAJA1	1
BP	GO:0002703	regulation of leukocyte mediated immunity	1/88	258/18986	0.00387596899224806	0.836240310077519	-0.180722	0.700851181224568	0.720274308648806	0.522379900725544	CADM1	1
BP	GO:0003341	cilium movement	1/88	258/18986	0.00387596899224806	0.836240310077519	-0.180722	0.700851181224568	0.720274308648806	0.522379900725544	DNAJA1	1
BP	GO:0032984	protein-containing complex disassembly	1/88	258/18986	0.00387596899224806	0.836240310077519	-0.180722	0.700851181224568	0.720274308648806	0.522379900725544	UVRAG	1
BP	GO:0033044	regulation of chromosome organization	1/88	258/18986	0.00387596899224806	0.836240310077519	-0.180722	0.700851181224568	0.720274308648806	0.522379900725544	SUB1	1
BP	GO:0033674	positive regulation of kinase activity	1/88	258/18986	0.00387596899224806	0.836240310077519	-0.180722	0.700851181224568	0.720274308648806	0.522379900725544	IGF1	1
BP	GO:0099003	vesicle-mediated transport in synapse	1/88	258/18986	0.00387596899224806	0.836240310077519	-0.180722	0.700851181224568	0.720274308648806	0.522379900725544	SYN2	1
BP	GO:0000209	protein polyubiquitination	1/88	263/18986	0.00380228136882129	0.820342205323194	-0.200205	0.707814450099275	0.727094714437159	0.5273264090986	NEDD4L	1
BP	GO:0001906	cell killing	1/88	264/18986	0.00378787878787879	0.817234848484849	-0.20406	0.709187751834642	0.728169242192929	0.52810571178321	CADM1	1
BP	GO:0016072	rRNA metabolic process	1/88	268/18986	0.00373134328358209	0.805037313432836	-0.219345	0.71461743476975	0.733067677437849	0.531658308462317	MPHOSPH6	1
BP	GO:1901888	regulation of cell junction assembly	1/88	268/18986	0.00373134328358209	0.805037313432836	-0.219345	0.71461743476975	0.733067677437849	0.531658308462317	EPHB2	1
BP	GO:0007416	synapse assembly	1/88	269/18986	0.00371747211895911	0.802044609665427	-0.223133	0.715959120085503	0.733767407733876	0.532165788790553	EPHB2	1
BP	GO:0032886	regulation of microtubule-based process	1/88	269/18986	0.00371747211895911	0.802044609665427	-0.223133	0.715959120085503	0.733767407733876	0.532165788790553	AKAP9	1
BP	GO:0032386	regulation of intracellular transport	1/88	272/18986	0.00367647058823529	0.793198529411765	-0.234419	0.719946872152009	0.737514636527726	0.534883471459257	INSIG1	1
BP	GO:0007188	adenylate cyclase-modulating G protein-coupled receptor signaling pathway	1/88	274/18986	0.00364963503649635	0.787408759124088	-0.24188	0.722574571901325	0.739185481600206	0.536095254071255	AKAP12	1
BP	GO:0048762	mesenchymal cell differentiation	1/88	274/18986	0.00364963503649635	0.787408759124088	-0.24188	0.722574571901325	0.739185481600206	0.536095254071255	IGF1	1
BP	GO:0090068	positive regulation of cell cycle process	1/88	274/18986	0.00364963503649635	0.787408759124088	-0.24188	0.722574571901325	0.739185481600206	0.536095254071255	IGF1	1
BP	GO:0051896	regulation of phosphatidylinositol 3-kinase/protein kinase B signal transduction	1/88	280/18986	0.00357142857142857	0.770535714285714	-0.263963	0.730312296834564	0.746757748371739	0.541587050622768	IGF1	1
BP	GO:0140014	mitotic nuclear division	1/88	282/18986	0.00354609929078014	0.765070921985815	-0.271227	0.732843818910531	0.749002065721603	0.543214744766987	IGF1	1
BP	GO:0051258	protein polymerization	1/88	293/18986	0.00341296928327645	0.736348122866894	-0.310359	0.746352942394253	0.762458813970254	0.552974269339515	AKAP9	1
BP	GO:0051321	meiotic cell cycle	1/88	295/18986	0.00338983050847458	0.73135593220339	-0.31733	0.748735545058566	0.764541802549476	0.554484959578165	AGO4	1
BP	GO:0045165	cell fate commitment	1/88	297/18986	0.00336700336700337	0.726430976430976	-0.324258	0.75109601899818	0.76624880434248	0.555722964899833	PPARG	1
BP	GO:0051962	positive regulation of nervous system development	1/88	297/18986	0.00336700336700337	0.726430976430976	-0.324258	0.75109601899818	0.76624880434248	0.555722964899833	EPHB2	1
BP	GO:0051347	positive regulation of transferase activity	1/88	304/18986	0.00328947368421053	0.709703947368421	-0.348181	0.759186330934789	0.774147381452752	0.561451418458697	IGF1	1
BP	GO:0043122	regulation of canonical NF-kappaB signal transduction	1/88	305/18986	0.00327868852459016	0.707377049180328	-0.351558	0.760320663601406	0.774948912740783	0.562032730091837	IRAK2	1
BP	GO:0071560	cellular response to transforming growth factor beta stimulus	1/88	306/18986	0.00326797385620915	0.705065359477124	-0.354925	0.761449713523952	0.775744328109337	0.56260960614624	PPARG	1
BP	GO:0050807	regulation of synapse organization	1/88	312/18986	0.00320512820512821	0.69150641025641	-0.374924	0.768114429689476	0.782176021079672	0.567274200030816	EPHB2	1
BP	GO:0071559	response to transforming growth factor beta	1/88	313/18986	0.00319488817891374	0.689297124600639	-0.378224	0.76920717522805	0.782930450540902	0.567821351001397	PPARG	1
BP	GO:0002366	leukocyte activation involved in immune response	1/88	315/18986	0.00317460317460317	0.684920634920635	-0.384796	0.771377416012537	0.784780407237263	0.569163034556937	IRF8	1
BP	GO:0043491	phosphatidylinositol 3-kinase/protein kinase B signal transduction	1/88	317/18986	0.00315457413249211	0.680599369085173	-0.39133	0.773527478869549	0.786608153786447	0.570488610173684	IGF1	1
BP	GO:0002263	cell activation involved in immune response	1/88	319/18986	0.00313479623824451	0.676332288401254	-0.397829	0.775657549267874	0.788413909146194	0.571798236651031	IRF8	1
BP	GO:0030217	T cell differentiation	1/88	320/18986	0.003125	0.674219	-0.401064	0.776715144792834	0.788768232388889	0.572055210054248	VSIR	1
BP	GO:0051607	defense response to virus	1/88	320/18986	0.003125	0.674219	-0.401064	0.776715144792834	0.788768232388889	0.572055210054248	GPAM	1
BP	GO:0034504	protein localization to nucleus	1/88	321/18986	0.00311526479750779	0.672118380062305	-0.404291	0.777767810991175	0.789116908096381	0.572308087575045	GLUL	1
BP	GO:0062197	cellular response to chemical stress	1/88	321/18986	0.00311526479750779	0.672118380062305	-0.404291	0.777767810991175	0.789116908096381	0.572308087575045	DNAJA1	1
BP	GO:0006302	double-strand break repair	1/88	323/18986	0.00309597523219814	0.667956656346749	-0.410718	0.779858446153122	0.790877412347629	0.573584895625743	UVRAG	1
BP	GO:0043588	skin development	1/88	324/18986	0.00308641975308642	0.665895061728395	-0.413919	0.780896460231166	0.791208845179574	0.573825267728107	CLIC4	1
BP	GO:0098813	nuclear chromosome segregation	1/88	324/18986	0.00308641975308642	0.665895061728395	-0.413919	0.780896460231166	0.791208845179574	0.573825267728107	AGO4	1
BP	GO:0090092	regulation of transmembrane receptor protein serine/threonine kinase signaling pathway	1/88	326/18986	0.00306748466257669	0.66180981595092	-0.420294	0.782957993397983	0.792936520396228	0.575078266477785	PPARG	1
BP	GO:0007249	canonical NF-kappaB signal transduction	1/88	327/18986	0.00305810397553517	0.659785932721712	-0.423468	0.783981556987532	0.793611903683921	0.575568089105832	IRAK2	1
BP	GO:0051345	positive regulation of hydrolase activity	1/88	331/18986	0.00302114803625378	0.651812688821752	-0.436082	0.788028305847219	0.797345602778564	0.578275959342182	VSIR	1
BP	GO:1902105	regulation of leukocyte differentiation	1/88	337/18986	0.0029673590504451	0.640207715133531	-0.454755	0.793958302286673	0.802980555721749	0.582362716461947	VSIR	1
BP	GO:0060485	mesenchyme development	1/88	341/18986	0.00293255131964809	0.632697947214076	-0.467044	0.797820208534944	0.806385276769926	0.58483199493237	IGF1	1
BP	GO:0042742	defense response to bacterium	1/88	342/18986	0.00292397660818713	0.630847953216374	-0.470097	0.798774449438614	0.806385276769926	0.58483199493237	IRF8	1
BP	GO:0071214	cellular response to abiotic stimulus	1/88	342/18986	0.00292397660818713	0.630847953216374	-0.470097	0.798774449438614	0.806385276769926	0.58483199493237	KCNE1	1
BP	GO:0104004	cellular response to environmental stimulus	1/88	342/18986	0.00292397660818713	0.630847953216374	-0.470097	0.798774449438614	0.806385276769926	0.58483199493237	KCNE1	1
BP	GO:0052547	regulation of peptidase activity	1/88	346/18986	0.00289017341040462	0.623554913294798	-0.482231	0.802547089482617	0.809826428162732	0.587327694558707	VSIR	1
BP	GO:0006402	mRNA catabolic process	1/88	356/18986	0.00280898876404494	0.606039325842697	-0.512047	0.811675492262391	0.818295410187503	0.593469835040777	AGO4	1
BP	GO:0015980	energy derivation by oxidation of organic compounds	1/88	356/18986	0.00280898876404494	0.606039325842697	-0.512047	0.811675492262391	0.818295410187503	0.593469835040777	IGF1	1
BP	GO:0006887	exocytosis	1/88	360/18986	0.00277777777777778	0.599305555555556	-0.523773	0.815208894173167	0.821485411927218	0.595783388047037	SYN2	1
BP	GO:0051090	regulation of DNA-binding transcription factor activity	1/88	363/18986	0.00275482093663912	0.59435261707989	-0.532495	0.817815858727064	0.823739377848673	0.59741807983064	IRAK2	1
BP	GO:0045787	positive regulation of cell cycle	1/88	365/18986	0.00273972602739726	0.591095890410959	-0.538276	0.819533600665152	0.825096045918536	0.598402005153455	IGF1	1
BP	GO:0007517	muscle organ development	1/88	369/18986	0.002710027100271	0.584688346883469	-0.549758	0.822921191389747	0.828131909019533	0.600603768906893	IGF1	1
BP	GO:0050878	regulation of body fluid levels	1/88	381/18986	0.0026246719160105	0.566272965879265	-0.583583	0.832711276637313	0.837605149420444	0.607474249112497	EPHB2	1
BP	GO:0032970	regulation of actin filament-based process	1/88	395/18986	0.00253164556962025	0.54620253164557	-0.621939	0.843458353302267	0.848032009081583	0.615036342955443	AKAP9	1
BP	GO:0141091	transforming growth factor beta receptor superfamily signaling pathway	1/88	397/18986	0.00251889168765743	0.543450881612091	-0.627326	0.844936856911339	0.849134826841792	0.615836163003415	PPARG	1
BP	GO:0060271	cilium assembly	1/88	398/18986	0.00251256281407035	0.542085427135678	-0.630011	0.845670923111339	0.849488850529448	0.616092919153942	SEPTIN9	1
BP	GO:0006401	RNA catabolic process	1/88	412/18986	0.00242718446601942	0.523665048543689	-0.667033	0.855594230751166	0.859069117067394	0.623041020207837	AGO4	1
BP	GO:0007178	cell surface receptor protein serine/threonine kinase signaling pathway	1/88	425/18986	0.00235294117647059	0.507647058823529	-0.700501	0.864242617481883	0.86697016406546	0.628771265056109	PPARG	1
BP	GO:0009615	response to virus	1/88	425/18986	0.00235294117647059	0.507647058823529	-0.700501	0.864242617481883	0.86697016406546	0.628771265056109	GPAM	1
BP	GO:0044782	cilium organization	1/88	427/18986	0.00234192037470726	0.505269320843091	-0.705577	0.865526885538717	0.867867201587943	0.629421842712864	SEPTIN9	1
BP	GO:0003002	regionalization	1/88	430/18986	0.00232558139534884	0.501744186046512	-0.713154	0.867430799052456	0.869384472023295	0.630522245114943	PCSK5	1
BP	GO:0043254	regulation of protein-containing complex assembly	1/88	433/18986	0.0023094688221709	0.498267898383372	-0.720688	0.869308058375328	0.87048174162246	0.631318041351735	AKAP9	1
BP	GO:1903706	regulation of hemopoiesis	1/88	433/18986	0.0023094688221709	0.498267898383372	-0.720688	0.869308058375328	0.87048174162246	0.631318041351735	VSIR	1
BP	GO:0007409	axonogenesis	1/88	459/18986	0.00217864923747277	0.47004357298475	-0.784301	0.884514655860376	0.885310440526018	0.642072574962216	EPHB2	1
BP	GO:0006417	regulation of translation	1/88	461/18986	0.00216919739696312	0.468004338394794	-0.789075	0.885609150135575	0.886007355688694	0.642578013611244	AGO4	1
BP	GO:0007389	pattern specification process	1/88	476/18986	0.00210084033613445	0.453256302521008	-0.824371	0.893497422900474	0.893497422900474	0.648010194822674	PCSK5	1
CC	GO:0009923	fatty acid elongase complex	2/91	2/19960	1	219.340659340659	20.8974447886645	2.05581763255957e-05	0.00550959125525965	0.00408999507951325	ELOVL6/HSD17B12	2
CC	GO:0031088	platelet dense granule membrane	2/91	6/19960	0.333333333333333	73.1135531135531	11.9558268255002	0.000304723737460608	0.0408329808197215	0.0303119928316079	CD63/ITPR1	2
CC	GO:0031968	organelle outer membrane	6/91	252/19960	0.0238095238095238	5.22239665096808	4.56499285747861	0.00103895543027444	0.0586263346912265	0.0435207276380275	GPAM/CLMN/ACSL3/CYB5A/ACACB/ACSL1	6
CC	GO:0019867	outer membrane	6/91	254/19960	0.0236220472440945	5.18127541749589	4.53866861643625	0.00108207561246847	0.0586263346912265	0.0435207276380275	GPAM/CLMN/ACSL3/CYB5A/ACACB/ACSL1	6
CC	GO:0098685	Schaffer collateral - CA1 synapse	4/91	99/19960	0.0404040404040404	8.86224886224886	5.30720554948796	0.00109377490095572	0.0586263346912265	0.0435207276380275	SYN2/SLC16A7/ITPR1/AKAP12	4
CC	GO:0005811	lipid droplet	4/91	106/19960	0.0377358490566038	8.27700601285507	5.08374	0.00140891179728845	0.0629313936122176	0.0467165490679856	PNPLA3/ACSL3/LIPE/DGAT2	4
CC	GO:0005778	peroxisomal membrane	3/91	65/19960	0.0461538461538462	10.123415046492	4.98590752626234	0.00326474563546665	0.101820307281231	0.0755853812888951	ACSL3/ACSL1/ABCD2	3
CC	GO:0031903	microbody membrane	3/91	65/19960	0.0461538461538462	10.123415046492	4.98590752626234	0.00326474563546665	0.101820307281231	0.0755853812888951	ACSL3/ACSL1/ABCD2	3
CC	GO:0005741	mitochondrial outer membrane	5/91	223/19960	0.0224215246636771	4.9179520031538	3.98174141811898	0.00355367454452406	0.101820307281231	0.0755853812888951	GPAM/ACSL3/CYB5A/ACACB/ACSL1	5
CC	GO:0042827	platelet dense granule	2/91	21/19960	0.0952380952380952	20.8895866038723	6.17142986237578	0.00408047460591698	0.101820307281231	0.0755853812888951	CD63/ITPR1	2
CC	GO:0005582	collagen type XV trimer	1/91	1/19960	1	219.340659340659	14.7763547379135	0.00455911823647304	0.101820307281231	0.0755853812888951	COL15A1	1
CC	GO:0043257	laminin-8 complex	1/91	1/19960	1	219.340659340659	14.7763547379135	0.00455911823647304	0.101820307281231	0.0755853812888951	LAMB1	1
CC	GO:0005604	basement membrane	3/91	92/19960	0.0326086956521739	7.15241280458672	4.00280455875709	0.00859399274290965	0.12338169025644	0.091591278312911	LAMB1/COL15A1/NID2	3
CC	GO:0005607	laminin-2 complex	1/91	2/19960	0.5	109.67032967033	10.4008672562838	0.00909767829662034	0.12338169025644	0.091591278312911	LAMB1	1
CC	GO:0090537	CERF complex	1/91	2/19960	0.5	109.67032967033	10.4008672562838	0.00909767829662034	0.12338169025644	0.091591278312911	CECR2	1
CC	GO:0098683	cochlear hair cell ribbon synapse	1/91	2/19960	0.5	109.67032967033	10.4008672562838	0.00909767829662034	0.12338169025644	0.091591278312911	CDH23	1
CC	GO:1990666	PCSK9-LDLR complex	1/91	2/19960	0.5	109.67032967033	10.4008672562838	0.00909767829662034	0.12338169025644	0.091591278312911	LDLR	1
CC	GO:0098984	neuron to neuron synapse	6/91	412/19960	0.0145631067961165	3.19428144670863	3.04573317811706	0.0114090405970825	0.12338169025644	0.091591278312911	CADM1/SYN2/SLC16A7/ITPR1/EPHB2/AKAP9	6
CC	GO:0009925	basal plasma membrane	5/91	298/19960	0.0167785234899329	3.68021240504462	3.15475457950509	0.0117540306952546	0.12338169025644	0.091591278312911	LDLR/SLC1A3/CADM1/SLC16A7/SLC4A4	5
CC	GO:0034358	plasma lipoprotein particle	2/91	37/19960	0.0540540540540541	11.8562518562519	4.47306784092094	0.0123442027630762	0.12338169025644	0.091591278312911	LDLR/LPL	2
CC	GO:1990777	lipoprotein particle	2/91	37/19960	0.0540540540540541	11.8562518562519	4.47306784092094	0.0123442027630762	0.12338169025644	0.091591278312911	LDLR/LPL	2
CC	GO:0005606	laminin-1 complex	1/91	3/19960	0.333333333333333	73.1135531135531	8.45341077950291	0.0136157718568475	0.12338169025644	0.091591278312911	LAMB1	1
CC	GO:0016507	mitochondrial fatty acid beta-oxidation multienzyme complex	1/91	3/19960	0.333333333333333	73.1135531135531	8.45341077950291	0.0136157718568475	0.12338169025644	0.091591278312911	ACACB	1
CC	GO:0032937	SREBP-SCAP-Insig complex	1/91	3/19960	0.333333333333333	73.1135531135531	8.45341077950291	0.0136157718568475	0.12338169025644	0.091591278312911	INSIG1	1
CC	GO:0036125	fatty acid beta-oxidation multienzyme complex	1/91	3/19960	0.333333333333333	73.1135531135531	8.45341077950291	0.0136157718568475	0.12338169025644	0.091591278312911	ACACB	1
CC	GO:0043259	laminin-10 complex	1/91	3/19960	0.333333333333333	73.1135531135531	8.45341077950291	0.0136157718568475	0.12338169025644	0.091591278312911	LAMB1	1
CC	GO:0044307	dendritic branch	1/91	3/19960	0.333333333333333	73.1135531135531	8.45341077950291	0.0136157718568475	0.12338169025644	0.091591278312911	AKAP9	1
CC	GO:0048269	methionine adenosyltransferase complex	1/91	3/19960	0.333333333333333	73.1135531135531	8.45341077950291	0.0136157718568475	0.12338169025644	0.091591278312911	MAT2A	1
CC	GO:0032994	protein-lipid complex	2/91	40/19960	0.05	10.967032967033	4.27025002321652	0.0143301873780095	0.12338169025644	0.091591278312911	LDLR/LPL	2
CC	GO:0042470	melanosome	3/91	112/19960	0.0267857142857143	5.87519623233909	3.50142491170616	0.0146159486689634	0.12338169025644	0.091591278312911	CD63/STOM/FASN	3
CC	GO:0048770	pigment granule	3/91	112/19960	0.0267857142857143	5.87519623233909	3.50142491170616	0.0146159486689634	0.12338169025644	0.091591278312911	CD63/STOM/FASN	3
CC	GO:0045178	basal part of cell	5/91	317/19960	0.0157728706624606	3.45963185079904	2.98743119358561	0.0150062628407178	0.12338169025644	0.091591278312911	LDLR/SLC1A3/CADM1/SLC16A7/SLC4A4	5
CC	GO:0005770	late endosome	5/91	318/19960	0.0157232704402516	3.44875250535628	2.97898063679961	0.0151925215614273	0.12338169025644	0.091591278312911	CD63/LDLR/UVRAG/HLA-DRB5/NEDD4L	5
CC	GO:0140534	endoplasmic reticulum protein-containing complex	3/91	116/19960	0.0258620689655172	5.67260325881016	3.41566581598586	0.0160443459104923	0.126467197176822	0.09388177638028	ELOVL6/INSIG1/HSD17B12	3
CC	GO:0035867	alphav-beta3 integrin-IGF-1-IGF1R complex	1/91	4/19960	0.25	54.8351648351648	7.28721151837328	0.0181134901893134	0.131200415425297	0.0973954380022826	IGF1	1
CC	GO:0042567	insulin-like growth factor ternary complex	1/91	4/19960	0.25	54.8351648351648	7.28721151837328	0.0181134901893134	0.131200415425297	0.0973954380022826	IGF1	1
CC	GO:1990578	perinuclear endoplasmic reticulum membrane	1/91	4/19960	0.25	54.8351648351648	7.28721151837328	0.0181134901893134	0.131200415425297	0.0973954380022826	DGAT2	1
CC	GO:0098686	hippocampal mossy fiber to CA3 synapse	2/91	48/19960	0.0416666666666667	9.13919413919414	3.82073278337982	0.0202427082510297	0.142764363454631	0.105979829901513	SLC16A7/EPHB2	2
CC	GO:0016942	insulin-like growth factor binding protein complex	1/91	5/19960	0.2	43.8681318681319	6.4877749192187	0.0225909241636958	0.144151611330249	0.107009640775401	IGF1	1
CC	GO:0070418	DNA-dependent protein kinase complex	1/91	5/19960	0.2	43.8681318681319	6.4877749192187	0.0225909241636958	0.144151611330249	0.107009640775401	UVRAG	1
CC	GO:0098892	extrinsic component of postsynaptic specialization membrane	1/91	5/19960	0.2	43.8681318681319	6.4877749192187	0.0225909241636958	0.144151611330249	0.107009640775401	AKAP9	1
CC	GO:0099147	extrinsic component of postsynaptic density membrane	1/91	5/19960	0.2	43.8681318681319	6.4877749192187	0.0225909241636958	0.144151611330249	0.107009640775401	AKAP9	1
CC	GO:0014069	postsynaptic density	5/91	359/19960	0.0139275766016713	3.05488383482812	2.65887221683191	0.0242171826603529	0.14487629593785	0.107547603818749	CADM1/SYN2/SLC16A7/ITPR1/AKAP9	5
CC	GO:0005774	vacuolar membrane	6/91	491/19960	0.0122199592668024	2.68033392269645	2.5513297834958	0.0247840893842422	0.14487629593785	0.107547603818749	CD63/LDLR/STOM/UVRAG/HLA-DRB5/CYBRD1	6
CC	GO:0005955	calcineurin complex	1/91	6/19960	0.166666666666667	36.5567765567766	5.89501757480215	0.0270481642489429	0.14487629593785	0.107547603818749	ITPR1	1
CC	GO:0042587	glycogen granule	1/91	6/19960	0.166666666666667	36.5567765567766	5.89501757480215	0.0270481642489429	0.14487629593785	0.107547603818749	FASN	1
CC	GO:0071738	IgD immunoglobulin complex	1/91	6/19960	0.166666666666667	36.5567765567766	5.89501757480215	0.0270481642489429	0.14487629593785	0.107547603818749	IGKC	1
CC	GO:0071742	IgE immunoglobulin complex	1/91	6/19960	0.166666666666667	36.5567765567766	5.89501757480215	0.0270481642489429	0.14487629593785	0.107547603818749	IGKC	1
CC	GO:0097443	sorting endosome	1/91	6/19960	0.166666666666667	36.5567765567766	5.89501757480215	0.0270481642489429	0.14487629593785	0.107547603818749	LDLR	1
CC	GO:0097487	multivesicular body, internal vesicle	1/91	6/19960	0.166666666666667	36.5567765567766	5.89501757480215	0.0270481642489429	0.14487629593785	0.107547603818749	CD63	1
CC	GO:0032279	asymmetric synapse	5/91	375/19960	0.0133333333333333	2.92454212454212	2.54614626108911	0.028512787887768	0.14487629593785	0.107547603818749	CADM1/SYN2/SLC16A7/ITPR1/AKAP9	5
CC	GO:0035577	azurophil granule membrane	2/91	58/19960	0.0344827586206897	7.56347101174687	3.38767147801035	0.0288088380628243	0.14487629593785	0.107547603818749	CD63/STOM	2
CC	GO:0005777	peroxisome	3/91	146/19960	0.0205479452054795	4.5069998494656	2.87824776543401	0.0291914924650892	0.14487629593785	0.107547603818749	ACSL3/ACSL1/ABCD2	3
CC	GO:0042579	microbody	3/91	146/19960	0.0205479452054795	4.5069998494656	2.87824776543401	0.0291914924650892	0.14487629593785	0.107547603818749	ACSL3/ACSL1/ABCD2	3
CC	GO:0035032	phosphatidylinositol 3-kinase complex, class III	1/91	7/19960	0.142857142857143	31.3343799058085	5.43227967005109	0.0314853005150223	0.153419282509563	0.113889412389267	UVRAG	1
CC	GO:0016323	basolateral plasma membrane	4/91	264/19960	0.0151515151515152	3.32334332334332	2.57174803563335	0.0326879427124351	0.15519111719498	0.115204717792031	LDLR/CADM1/SLC16A7/SLC4A4	4
CC	GO:0005766	primary lysosome	3/91	155/19960	0.0193548387096774	4.24530308401276	2.7449584093477	0.033973726220725	0.15519111719498	0.115204717792031	CD63/STOM/ACLY	3
CC	GO:0042582	azurophil granule	3/91	155/19960	0.0193548387096774	4.24530308401276	2.7449584093477	0.033973726220725	0.15519111719498	0.115204717792031	CD63/STOM/ACLY	3
CC	GO:0099572	postsynaptic specialization	5/91	396/19960	0.0126262626262626	2.76945276945277	2.4069098327388	0.0348466151258172	0.15519111719498	0.115204717792031	CADM1/SYN2/SLC16A7/ITPR1/AKAP9	5
CC	GO:0036454	growth factor complex	1/91	8/19960	0.125	27.4175824175824	5.0576285119257	0.0359024226346595	0.15519111719498	0.115204717792031	IGF1	1
CC	GO:0070578	RISC-loading complex	1/91	8/19960	0.125	27.4175824175824	5.0576285119257	0.0359024226346595	0.15519111719498	0.115204717792031	AGO4	1
CC	GO:0098651	basement membrane collagen trimer	1/91	8/19960	0.125	27.4175824175824	5.0576285119257	0.0359024226346595	0.15519111719498	0.115204717792031	COL15A1	1
CC	GO:0005771	multivesicular body	2/91	68/19960	0.0294117647058824	6.45119586296057	3.04725710316444	0.0385607417976236	0.161198479540292	0.11966422872394	CD63/NEDD4L	2
CC	GO:0016461	unconventional myosin complex	1/91	9/19960	0.111111111111111	24.3711843711844	4.7459343051216	0.040299619885073	0.161198479540292	0.11966422872394	MYO18B	1
CC	GO:0031095	platelet dense tubular network membrane	1/91	9/19960	0.111111111111111	24.3711843711844	4.7459343051216	0.040299619885073	0.161198479540292	0.11966422872394	ITPR1	1
CC	GO:0043256	laminin complex	1/91	9/19960	0.111111111111111	24.3711843711844	4.7459343051216	0.040299619885073	0.161198479540292	0.11966422872394	LAMB1	1
CC	GO:0098684	photoreceptor ribbon synapse	1/91	9/19960	0.111111111111111	24.3711843711844	4.7459343051216	0.040299619885073	0.161198479540292	0.11966422872394	CDH23	1
CC	GO:0019898	extrinsic component of membrane	3/91	167/19960	0.0179640718562874	3.94025136540107	2.58219457237095	0.0409431866418758	0.161364323823864	0.119787341723135	CDH23/UVRAG/AKAP9	3
CC	GO:0071745	IgA immunoglobulin complex	1/91	10/19960	0.1	21.9340659340659	4.48109569037866	0.0446769811496944	0.16634520808266	0.123484855960812	IGKC	1
CC	GO:0071753	IgM immunoglobulin complex	1/91	10/19960	0.1	21.9340659340659	4.48109569037866	0.0446769811496944	0.16634520808266	0.123484855960812	IGKC	1
CC	GO:0030669	clathrin-coated endocytic vesicle membrane	2/91	75/19960	0.0266666666666667	5.84908424908425	2.84727650278668	0.0460276697641392	0.16634520808266	0.123484855960812	LDLR/HLA-DRB5	2
CC	GO:0019774	proteasome core complex, beta-subunit complex	1/91	11/19960	0.0909090909090909	19.9400599400599	4.25225408338071	0.0490345949198885	0.16634520808266	0.123484855960812	PSMB6	1
CC	GO:0031094	platelet dense tubular network	1/91	11/19960	0.0909090909090909	19.9400599400599	4.25225408338071	0.0490345949198885	0.16634520808266	0.123484855960812	ITPR1	1
CC	GO:0034992	microtubule organizing center attachment site	1/91	11/19960	0.0909090909090909	19.9400599400599	4.25225408338071	0.0490345949198885	0.16634520808266	0.123484855960812	CLMN	1
CC	GO:0034993	meiotic nuclear membrane microtubule tethering complex	1/91	11/19960	0.0909090909090909	19.9400599400599	4.25225408338071	0.0490345949198885	0.16634520808266	0.123484855960812	CLMN	1
CC	GO:0060091	kinocilium	1/91	11/19960	0.0909090909090909	19.9400599400599	4.25225408338071	0.0490345949198885	0.16634520808266	0.123484855960812	CDH23	1
CC	GO:0097732	9+2 non-motile cilium	1/91	11/19960	0.0909090909090909	19.9400599400599	4.25225408338071	0.0490345949198885	0.16634520808266	0.123484855960812	CDH23	1
CC	GO:0106083	nuclear membrane protein complex	1/91	11/19960	0.0909090909090909	19.9400599400599	4.25225408338071	0.0490345949198885	0.16634520808266	0.123484855960812	CLMN	1
CC	GO:0106094	nuclear membrane microtubule tethering complex	1/91	11/19960	0.0909090909090909	19.9400599400599	4.25225408338071	0.0490345949198885	0.16634520808266	0.123484855960812	CLMN	1
CC	GO:0098890	extrinsic component of postsynaptic membrane	1/91	12/19960	0.0833333333333333	18.2783882783883	4.05178369850875	0.0533725492966639	0.175319575968969	0.130146896536273	AKAP9	1
CC	GO:0005765	lysosomal membrane	5/91	447/19960	0.0111856823266219	2.45347493669641	2.10330070292397	0.0536425568263264	0.175319575968969	0.130146896536273	CD63/LDLR/STOM/HLA-DRB5/CYBRD1	5
CC	GO:0098852	lytic vacuole membrane	5/91	447/19960	0.0111856823266219	2.45347493669641	2.10330070292397	0.0536425568263264	0.175319575968969	0.130146896536273	CD63/LDLR/STOM/HLA-DRB5/CYBRD1	5
CC	GO:0042627	chylomicron	1/91	13/19960	0.0769230769230769	16.8723584108199	3.87414993333355	0.057690931992373	0.184061544928047	0.136636417876673	LPL	1
CC	GO:0071735	IgG immunoglobulin complex	1/91	13/19960	0.0769230769230769	16.8723584108199	3.87414993333355	0.057690931992373	0.184061544928047	0.136636417876673	IGKC	1
CC	GO:0030667	secretory granule membrane	4/91	320/19960	0.0125	2.74175824175824	2.12566196674846	0.058668171035279	0.18497729220535	0.137316214559353	CD63/STOM/ITPR1/SLC2A5	4
CC	GO:0005940	septin ring	1/91	14/19960	0.0714285714285714	15.6671899529042	3.71522488788478	0.0619898303324087	0.18878721055779	0.140144472880685	SEPTIN9	1
CC	GO:0031010	ISWI-type complex	1/91	14/19960	0.0714285714285714	15.6671899529042	3.71522488788478	0.0619898303324087	0.18878721055779	0.140144472880685	CECR2	1
CC	GO:0031105	septin complex	1/91	14/19960	0.0714285714285714	15.6671899529042	3.71522488788478	0.0619898303324087	0.18878721055779	0.140144472880685	SEPTIN9	1
CC	GO:0008076	voltage-gated potassium channel complex	2/91	90/19960	0.0222222222222222	4.87423687423687	2.49293280076389	0.0636064285731059	0.19096968577255	0.141764613554643	KCNE1/AKAP9	2
CC	GO:0035579	specific granule membrane	2/91	91/19960	0.021978021978022	4.82067383166284	2.47214952779082	0.0648483510900214	0.19096968577255	0.141764613554643	STOM/SLC2A5	2
CC	GO:0045177	apical part of cell	5/91	474/19960	0.0105485232067511	2.31372003523902	1.95899228382107	0.0655915808703405	0.19096968577255	0.141764613554643	LDLR/KCNE1/SLC2A5/CYBRD1/CLIC4	5
CC	GO:0034362	low-density lipoprotein particle	1/91	15/19960	0.0666666666666667	14.6227106227106	3.57185829440577	0.0662693312568925	0.19096968577255	0.141764613554643	LDLR	1
CC	GO:0097470	ribbon synapse	1/91	15/19960	0.0666666666666667	14.6227106227106	3.57185829440577	0.0662693312568925	0.19096968577255	0.141764613554643	CDH23	1
CC	GO:0045334	clathrin-coated endocytic vesicle	2/91	93/19960	0.021505376344086	4.71700342668085	2.43147814438222	0.0673566206948597	0.192038024959813	0.142557685457206	LDLR/HLA-DRB5	2
CC	GO:0000176	nuclear exosome (RNase complex)	1/91	16/19960	0.0625	13.7087912087912	3.4415983412469	0.0705295213223538	0.194865069220524	0.144656316114215	MPHOSPH6	1
CC	GO:0005942	phosphatidylinositol 3-kinase complex	1/91	16/19960	0.0625	13.7087912087912	3.4415983412469	0.0705295213223538	0.194865069220524	0.144656316114215	UVRAG	1
CC	GO:0032156	septin cytoskeleton	1/91	16/19960	0.0625	13.7087912087912	3.4415983412469	0.0705295213223538	0.194865069220524	0.144656316114215	SEPTIN9	1
CC	GO:0042613	MHC class II protein complex	1/91	17/19960	0.0588235294117647	12.9023917259211	3.32250417913372	0.0747704867034039	0.202408994308205	0.150256480456601	HLA-DRB5	1
CC	GO:0098637	protein complex involved in cell-matrix adhesion	1/91	17/19960	0.0588235294117647	12.9023917259211	3.32250417913372	0.0747704867034039	0.202408994308205	0.150256480456601	LAMB1	1
CC	GO:0034705	potassium channel complex	2/91	101/19960	0.0198019801980198	4.34337939288434	2.27965822433372	0.0777011552330382	0.208239096024542	0.154584403568887	KCNE1/AKAP9	2
CC	GO:0036020	endolysosome membrane	1/91	19/19960	0.0526315789473684	11.5442452284558	3.11186617417836	0.0831950862111168	0.218591010829209	0.16226905360063	LDLR	1
CC	GO:0099243	extrinsic component of synaptic membrane	1/91	19/19960	0.0526315789473684	11.5442452284558	3.11186617417836	0.0831950862111168	0.218591010829209	0.16226905360063	AKAP9	1
CC	GO:0034702	monoatomic ion channel complex	4/91	365/19960	0.010958904109589	2.40373325304832	1.83172581767107	0.0856416780018845	0.221011220808297	0.164065674519906	OLFM2/KCNE1/AKAP9/CLIC4	4
CC	GO:0019897	extrinsic component of plasma membrane	2/91	107/19960	0.0186915887850467	4.09982540823662	2.17579578764625	0.085765548373369	0.221011220808297	0.164065674519906	CDH23/AKAP9	2
CC	GO:0005839	proteasome core complex	1/91	20/19960	0.05	10.967032967033	3.0180080645854	0.0873788907923704	0.223024216498622	0.165560003606597	PSMB6	1
CC	GO:0032426	stereocilium tip	1/91	21/19960	0.0476190476190476	10.4447933019362	2.93057269557264	0.0915438116016936	0.227164273233832	0.168633337161014	CDH23	1
CC	GO:0034361	very-low-density lipoprotein particle	1/91	21/19960	0.0476190476190476	10.4447933019362	2.93057269557264	0.0915438116016936	0.227164273233832	0.168633337161014	LPL	1
CC	GO:0034385	triglyceride-rich plasma lipoprotein particle	1/91	21/19960	0.0476190476190476	10.4447933019362	2.93057269557264	0.0915438116016936	0.227164273233832	0.168633337161014	LPL	1
CC	GO:0097038	perinuclear endoplasmic reticulum	1/91	22/19960	0.0454545454545455	9.97002997002997	2.8488299011585	0.0956899329289542	0.235274330504218	0.174653764592683	DGAT2	1
CC	GO:0000178	exosome (RNase complex)	1/91	23/19960	0.0434782608695652	9.53655040611562	2.77216134227346	0.0998173386919924	0.241000421346432	0.178904476176259	MPHOSPH6	1
CC	GO:0098554	cytoplasmic side of endoplasmic reticulum membrane	1/91	23/19960	0.0434782608695652	9.53655040611562	2.77216134227346	0.0998173386919924	0.241000421346432	0.178904476176259	DNAJA1	1
[truncated: 584 more rows]

## Sheet: CD63_.deg.KEGG_enrich.all
category	subcategory	ID	Description	GeneRatio	BgRatio	RichFactor	FoldEnrichment	zScore	pvalue	p.adjust	qvalue	geneID	Count
Metabolism	Global and overview maps	hsa01212	Fatty acid metabolism	8/60	57/9375	0.140350877192982	21.9298245614035	12.7200357803269	2.24811357130531e-09	4.27141578548008e-07	3.8336252479101e-07	ACACA/SCD/ELOVL6/ELOVL5/FASN/ACSL3/HSD17B12/ACSL1	8
Environmental Information Processing	Signal transduction	hsa04152	AMPK signaling pathway	9/60	122/9375	0.0737704918032787	11.5266393442623	9.39236687375969	6.72951828395707e-08	4.61250493924569e-06	4.13975512552799e-06	ACACA/SCD/IGF1/FASN/ADIPOR2/ACACB/PFKFB3/PPARG/LIPE	9
Organismal Systems	Endocrine system	hsa03320	PPAR signaling pathway	6/60	76/9375	0.0789473684210526	12.3355263157895	7.9630057982203	8.22090621947739e-06	0.000390493045425176	0.000350470212514563	SCD/ME1/ACSL3/LPL/ACSL1/PPARG	6
Metabolism	Lipid metabolism	hsa01040	Biosynthesis of unsaturated fatty acids	4/60	27/9375	0.148148148148148	23.1481481481481	9.24925217170214	2.38324125251946e-05	0.000905631675957396	0.000812810700859269	SCD/ELOVL6/ELOVL5/HSD17B12	4
Metabolism	Lipid metabolism	hsa00062	Fatty acid elongation	3/60	28/9375	0.107142857142857	16.7410714285714	6.69458799093278	0.000728609852634611	0.0161926105355794	0.0145329800928746	ELOVL6/ELOVL5/HSD17B12	3
Metabolism	Lipid metabolism	hsa00561	Glycerolipid metabolism	4/60	65/9375	0.0615384615384615	9.61538461538461	5.59375161905145	0.000767018393790601	0.0161926105355794	0.0145329800928746	PNPLA3/GPAM/LPL/DGAT2	4
Organismal Systems	Endocrine system	hsa04920	Adipocytokine signaling pathway	4/60	70/9375	0.0571428571428571	8.92857142857143	5.34358158536943	0.00101434107215767	0.0192724803709957	0.0172971845988992	ACSL3/ADIPOR2/ACACB/ACSL1	4
Metabolism	Carbohydrate metabolism	hsa00620	Pyruvate metabolism	3/60	47/9375	0.0638297872340425	9.97340425531915	4.94946849026039	0.00330853068950995	0.0571473482733537	0.0512901408325945	ACACA/ME1/ACACB	3
Organismal Systems	Endocrine system	hsa04910	Insulin signaling pathway	4/60	138/9375	0.0289855072463768	4.52898550724638	3.35174226934059	0.0115980671855794	0.146908851017339	0.131851711162376	ACACA/FASN/ACACB/LIPE	4
Cellular Processes	Transport and catabolism	hsa04146	Peroxisome	3/60	83/9375	0.036144578313253	5.64759036144578	3.41317816089419	0.0159402000312339	0.189289875370902	0.169888974017098	ACSL3/ACSL1/ABCD2	3
Metabolism	Carbohydrate metabolism	hsa00640	Propanoate metabolism	2/60	32/9375	0.0625	9.76562	3.98622099479046	0.017663491006038	0.197415487714542	0.177181767367068	ACACA/ACACB	2
Organismal Systems	Aging	hsa04211	Longevity regulating pathway	3/60	90/9375	0.0333333333333333	5.20833333333333	3.2194901663854	0.0197518756544388	0.208492020796854	0.187123032515736	IGF1/ADIPOR2/PPARG	3
Organismal Systems	Excretory system	hsa04960	Aldosterone-regulated sodium reabsorption	2/60	38/9375	0.0526315789473684	8.22368421052632	3.58091111589412	0.0244306667955978	0.229182432520014	0.205692820322672	IGF1/NEDD4L	2
Organismal Systems	Endocrine system	hsa04925	Aldosterone synthesis and secretion	3/60	98/9375	0.0306122448979592	4.78316326530612	3.02141940217324	0.024673065491163	0.229182432520014	0.205692820322672	LDLR/ITPR1/LIPE	3
Organismal Systems	Sensory system	hsa04750	Inflammatory mediator regulation of TRP channels	3/60	99/9375	0.0303030303030303	4.73484848484849	2.99817435822709	0.0253306899101068	0.229182432520014	0.205692820322672	IGF1/MAP2K6/ITPR1	3
Cellular Processes	Cell growth and death	hsa04216	Ferroptosis	2/60	42/9375	0.0476190476190476	7.44047619047619	3.35721118610824	0.0294390011665735	0.244868944211741	0.21977157319835	ACSL3/ACSL1	2
Metabolism	Lipid metabolism	hsa00071	Fatty acid degradation	2/60	43/9375	0.0465116279069767	7.26744186046512	3.30585535034889	0.0307499719068669	0.244868944211741	0.21977157319835	ACSL3/ACSL1	2
Organismal Systems	Endocrine system	hsa04922	Glucagon signaling pathway	3/60	107/9375	0.0280373831775701	4.38084112149533	2.82273630196294	0.0309308140056936	0.244868944211741	0.21977157319835	ACACA/ACACB/ITPR1	3
NA	NA	hsa03272	Virion - Hepatitis viruses	2/60	48/9375	0.0416666666666667	6.51041666666667	3.07171373375119	0.0376412321287392	0.286073364178418	0.256752825467611	CD63/LDLR	2
Organismal Systems	Endocrine system	hsa04935	Growth hormone synthesis, secretion and action	3/60	122/9375	0.0245901639344262	3.8422131147541	2.53595733967387	0.0430392605783054	0.306380661985574	0.27497876588179	IGF1/MAP2K6/ITPR1	3
Organismal Systems	Endocrine system	hsa04913	Ovarian steroidogenesis	2/60	52/9375	0.0384615384615385	6.00961538461539	2.90719982536195	0.04353830459795	0.306380661985574	0.27497876588179	IGF1/LDLR	2
Human Diseases	Cardiovascular disease	hsa05417	Lipid and atherosclerosis	4/60	216/9375	0.0185185185185185	2.89351851851852	2.25953500097576	0.0491046832802888	0.333210350830531	0.299058597421308	LDLR/MAP2K6/PPARG/ITPR1	4
Organismal Systems	Nervous system	hsa04730	Long-term depression	2/60	60/9375	0.0333333333333333	5.20833333333333	2.62446628381841	0.0562714616558073	0.368675093607014	0.330888449663912	IGF1/ITPR1	2
Organismal Systems	Development and regeneration	hsa04380	Osteoclast differentiation	3/60	142/9375	0.0211267605633803	3.30105633802817	2.21741344479288	0.0623349804527709	0.386974	0.347312105662139	MAP2K6/PPARG/ITPR1	3
Organismal Systems	Environmental adaptation	hsa04714	Thermogenesis	4/60	235/9375	0.0170212765957447	2.65957446808511	2.06777960847346	0.0631379105663579	0.386974	0.347312105662139	ACSL3/ACSL1/PPARG/LIPE	4
Human Diseases	Endocrine and metabolic disease	hsa04934	Cushing syndrome	3/60	155/9375	0.0193548387096774	3.0241935483871	2.03938441006532	0.0766959481827349	0.455382192334989	0.408708671236943	LDLR/PDE8B/ITPR1	3
Environmental Information Processing	Signaling molecules and interaction	hsa04514	Cell adhesion molecule (CAM) interaction	3/60	160/9375	0.01875	2.92969	1.97581362215977	0.082577899609112	0.464221248092597	0.416641784991694	CADM1/VSIR/HLA-DRB5	3
Metabolism	Global and overview maps	hsa01230	Biosynthesis of amino acids	2/60	75/9375	0.0266666666666667	4.16666666666667	2.20972474051749	0.0830711707113068	0.464221248092597	0.416641784991694	GLUL/MAT2A	2
Metabolism	Energy metabolism	hsa00910	Nitrogen metabolism	1/60	17/9375	0.0588235294117647	9.19117647058824	2.71285069747393	0.103487643935606	0.561790067079002	0.504210475716335	GLUL	1
Organismal Systems	Digestive system	hsa04976	Bile secretion	2/60	90/9375	0.0222222222222222	3.47222222222222	1.89131765550034	0.112942353112319	0.587652669060735	0.527422340098832	LDLR/SLC4A4	2
Human Diseases	Substance dependence	hsa05032	Morphine addiction	2/60	91/9375	0.021978021978022	3.43406593406593	1.87254446295593	0.115023439643099	0.587652669060735	0.527422340098832	GRK3/PDE8B	2
Organismal Systems	Endocrine system	hsa04912	GnRH signaling pathway	2/60	93/9375	0.021505376344086	3.36021505376344	1.83577283232481	0.119215338011587	0.587652669060735	0.527422340098832	MAP2K6/ITPR1	2
Metabolism	Lipid metabolism	hsa00100	Steroid biosynthesis	1/60	20/9375	0.05	7.8125	2.44763292935211	0.120623442596677	0.587652669060735	0.527422340098832	CYP51A1	1
Metabolism	Glycan biosynthesis and metabolism	hsa00532	Glycosaminoglycan biosynthesis - chondroitin sulfate / dermatan sulfate	1/60	21/9375	0.0476190476190476	7.44047619047619	2.37124055364508	0.12626348465378	0.59819495118576	0.536884111313535	CHST3	1
Human Diseases	Neurodegenerative disease	hsa05016	Huntington disease	4/60	308/9375	0.012987012987013	2.02922077922078	1.4740043536642	0.134014081653716	0.59819495118576	0.536884111313535	SLC1A3/PSMB6/PPARG/ITPR1	4
Metabolism	Amino acid metabolism	hsa00220	Arginine biosynthesis	1/60	23/9375	0.0434782608695652	6.79347826086956	2.23253214504216	0.137437066318646	0.59819495118576	0.536884111313535	GLUL	1
Organismal Systems	Excretory system	hsa04964	Proximal tubule bicarbonate reclamation	1/60	23/9375	0.0434782608695652	6.79347826086956	2.23253214504216	0.137437066318646	0.59819495118576	0.536884111313535	SLC4A4	1
Organismal Systems	Digestive system	hsa04972	Pancreatic secretion	2/60	102/9375	0.0196078431372549	3.06372549019608	1.68185501509724	0.138529357116702	0.59819495118576	0.536884111313535	ITPR1/SLC4A4	2
Human Diseases	Cancer: overview	hsa05205	Proteoglycans in cancer	3/60	204/9375	0.0147058823529412	2.29779411764706	1.50403938363822	0.141859256626574	0.598961305756645	0.537571919848069	CD63/IGF1/ITPR1	3
Environmental Information Processing	Signal transduction	hsa04066	HIF-1 signaling pathway	2/60	110/9375	0.0181818181818182	2.84090909090909	1.55866449729015	0.156233683137699	0.644238861221793	0.578208839434518	IGF1/PFKFB3	2
Metabolism	Carbohydrate metabolism	hsa00650	Butanoate metabolism	1/60	27/9375	0.037037037037037	5.78703703703704	1.99910676119148	0.15936434988118	0.644238861221793	0.578208839434518	AACS	1
Metabolism	Carbohydrate metabolism	hsa00020	Citrate cycle (TCA cycle)	1/60	30/9375	0.0333333333333333	5.20833333333333	1.85279673503124	0.175449209541962	0.694486454436933	0.623306402320128	ACLY	1
Metabolism	Carbohydrate metabolism	hsa00630	Glyoxylate and dicarboxylate metabolism	1/60	31/9375	0.032258064516129	5.04032258064516	1.80833	0.180743275612319	0.70084127278246	0.629009895793676	GLUL	1
Human Diseases	Immune disease	hsa05310	Asthma	1/60	32/9375	0.03125	4.88281	1.76573247273695	0.186003913825424	0.706814872536613	0.634371242941447	HLA-DRB5	1
Metabolism	Carbohydrate metabolism	hsa00051	Fructose and mannose metabolism	1/60	35/9375	0.0285714285714286	4.46428571428571	1.64786244851346	0.20158733015137	0.709711474953249	0.636970963669952	PFKFB3	1
Metabolism	Amino acid metabolism	hsa00250	Alanine, aspartate and glutamate metabolism	1/60	37/9375	0.027027027027027	4.22297297297297	1.57643932879637	0.211812905912553	0.709711474953249	0.636970963669952	GLUL	1
Human Diseases	Cancer: specific types	hsa05216	Thyroid cancer	1/60	37/9375	0.027027027027027	4.22297297297297	1.57643932879637	0.211812905912553	0.709711474953249	0.636970963669952	PPARG	1
Cellular Processes	Transport and catabolism	hsa04144	Endocytosis	3/60	250/9375	0.012	1.875	1.12540357641293	0.214856830818944	0.709711474953249	0.636970963669952	LDLR/GRK3/NEDD4L	3
Cellular Processes	Cell growth and death	hsa04114	Oocyte meiosis	2/60	138/9375	0.0144927536231884	2.26449275362319	1.20098362628323	0.22089457779144	0.709711474953249	0.636970963669952	IGF1/ITPR1	2
Metabolism	Metabolism of cofactors and vitamins	hsa00670	One carbon pool by folate	1/60	39/9375	0.0256410256410256	4.00641025641026	1.50989517232082	0.221909674019568	0.709711474953249	0.636970963669952	MAT2A	1
Human Diseases	Immune disease	hsa05330	Allograft rejection	1/60	39/9375	0.0256410256410256	4.00641025641026	1.50989517232082	0.221909674019568	0.709711474953249	0.636970963669952	HLA-DRB5	1
Organismal Systems	Endocrine system	hsa04915	Estrogen signaling pathway	2/60	139/9375	0.0143884892086331	2.24820143884892	1.18986252640297	0.223254801358343	0.709711474953249	0.636970963669952	ITPR1/FKBP5	2
Environmental Information Processing	Signal transduction	hsa04371	Apelin signaling pathway	2/60	140/9375	0.0142857142857143	2.23214285714286	1.17883576038724	0.225617198918684	0.709711474953249	0.636970963669952	ITPR1/LIPE	2
Human Diseases	Neurodegenerative disease	hsa05017	Spinocerebellar ataxia	2/60	144/9375	0.0138888888888889	2.17013888888889	1.13564071338341	0.235086110364152	0.709711474953249	0.636970963669952	PSMB6/ITPR1	2
Organismal Systems	Digestive system	hsa04975	Fat digestion and absorption	1/60	43/9375	0.0232558139534884	3.63372093023256	1.38919524462713	0.241723149370824	0.709711474953249	0.636970963669952	DGAT2	1
Metabolism	Glycan biosynthesis and metabolism	hsa00513	Various types of N-glycan biosynthesis	1/60	44/9375	0.0227272727272727	3.55113636363636	1.36126471330766	0.246598482743922	0.709711474953249	0.636970963669952	MAN1A1	1
Human Diseases	Endocrine and metabolic disease	hsa04940	Type I diabetes mellitus	1/60	44/9375	0.0227272727272727	3.55113636363636	1.36126471330766	0.246598482743922	0.709711474953249	0.636970963669952	HLA-DRB5	1
Environmental Information Processing	Membrane transport	hsa02010	ABC transporters	1/60	45/9375	0.0222222222222222	3.47222222222222	1.33413448809464	0.251442989338645	0.709711474953249	0.636970963669952	ABCD2	1
Human Diseases	Immune disease	hsa05332	Graft-versus-host disease	1/60	45/9375	0.0222222222222222	3.47222222222222	1.33413448809464	0.251442989338645	0.709711474953249	0.636970963669952	HLA-DRB5	1
Genetic Information Processing	Folding, sorting and degradation	hsa03050	Proteasome	1/60	46/9375	0.0217391304347826	3.39673913043478	1.30776227743417	0.256256860789843	0.709711474953249	0.636970963669952	PSMB6	1
NA	NA	hsa04518	Integrin signaling	2/60	154/9375	0.012987012987013	2.02922077922078	1.03353827693504	0.258853247788851	0.709711474953249	0.636970963669952	IGF1/LAMB1	2
Metabolism	Amino acid metabolism	hsa00280	Valine, leucine and isoleucine degradation	1/60	48/9375	0.0208333333333333	3.25520833333333	1.25713804037265	0.265793458953668	0.709711474953249	0.636970963669952	AACS	1
Organismal Systems	Digestive system	hsa04973	Carbohydrate digestion and absorption	1/60	48/9375	0.0208333333333333	3.25520833333333	1.25713804037265	0.265793458953668	0.709711474953249	0.636970963669952	SLC2A5	1
Cellular Processes	Cell growth and death	hsa04218	Cellular senescence	2/60	157/9375	0.0127388535031847	1.99044585987261	1.0044050449513	0.265997727717839	0.709711474953249	0.636970963669952	MAP2K6/ITPR1	2
Human Diseases	Endocrine and metabolic disease	hsa04932	Non-alcoholic fatty liver disease	2/60	157/9375	0.0127388535031847	1.99044585987261	1.0044050449513	0.265997727717839	0.709711474953249	0.636970963669952	ADIPOR2/PPARG	2
Organismal Systems	Immune system	hsa04672	Intestinal immune network for IgA production	1/60	50/9375	0.02	3.125	1.20911103970278	0.275209787022727	0.709711474953249	0.636970963669952	HLA-DRB5	1
Metabolism	Amino acid metabolism	hsa00270	Cysteine and methionine metabolism	1/60	54/9375	0.0185185185185185	2.89351851851852	1.11990672595842	0.293687580250887	0.709711474953249	0.636970963669952	MAT2A	1
Human Diseases	Immune disease	hsa05320	Autoimmune thyroid disease	1/60	54/9375	0.0185185185185185	2.89351851851852	1.11990672595842	0.293687580250887	0.709711474953249	0.636970963669952	HLA-DRB5	1
Cellular Processes	Transport and catabolism	hsa04140	Autophagy - animal	2/60	169/9375	0.0118343195266272	1.8491124260355	0.893963389833906	0.294566685717855	0.709711474953249	0.636970963669952	ITPR1/UVRAG	2
Metabolism	Glycan biosynthesis and metabolism	hsa00510	N-Glycan biosynthesis	1/60	56/9375	0.0178571428571429	2.79017857142857	1.07833172389621	0.302751973868067	0.709711474953249	0.636970963669952	MAN1A1	1
Environmental Information Processing	Signal transduction	hsa04340	Hedgehog signaling pathway	1/60	56/9375	0.0178571428571429	2.79017857142857	1.07833172389621	0.302751973868067	0.709711474953249	0.636970963669952	GRK3	1
Genetic Information Processing	Folding, sorting and degradation	hsa04141	Protein processing in endoplasmic reticulum	2/60	174/9375	0.0114942528735632	1.79597701149425	0.850558725318389	0.306440332073538	0.709711474953249	0.636970963669952	MAN1A1/DNAJA1	2
Organismal Systems	Endocrine system	hsa04923	Regulation of lipolysis in adipocytes	1/60	59/9375	0.0169491525423729	2.64830508474576	1.01928476839372	0.3161344848153	0.709711474953249	0.636970963669952	LIPE	1
Human Diseases	Infectious disease: bacterial	hsa05152	Tuberculosis	2/60	181/9375	0.0110497237569061	1.72651933701657	0.792101591447931	0.323005569386565	0.709711474953249	0.636970963669952	IRAK2/HLA-DRB5	2
Organismal Systems	Digestive system	hsa04978	Mineral absorption	1/60	61/9375	0.0163934426229508	2.56147540983607	0.981925684670337	0.324915503589639	0.709711474953249	0.636970963669952	CYBRD1	1
Organismal Systems	Aging	hsa04213	Longevity regulating pathway - multiple species	1/60	62/9375	0.0161290322580645	2.52016129032258	0.963801022741907	0.329264340800786	0.709711474953249	0.636970963669952	IGF1	1
Organismal Systems	Endocrine system	hsa04929	GnRH secretion	1/60	65/9375	0.0153846153846154	2.40384615384615	0.91148184864008	0.342146232476714	0.709711474953249	0.636970963669952	ITPR1	1
Metabolism	Lipid metabolism	hsa00140	Steroid hormone biosynthesis	1/60	66/9375	0.0151515151515152	2.36742424242424	0.894685497839925	0.346385891558497	0.709711474953249	0.636970963669952	HSD17B12	1
Human Diseases	Immune disease	hsa05321	Inflammatory bowel disease	1/60	66/9375	0.0151515151515152	2.36742424242424	0.894685497839925	0.346385891558497	0.709711474953249	0.636970963669952	HLA-DRB5	1
Organismal Systems	Nervous system	hsa04720	Long-term potentiation	1/60	67/9375	0.0149253731343284	2.33208955223881	0.878191655771604	0.350598679882322	0.709711474953249	0.636970963669952	ITPR1	1
Human Diseases	Infectious disease: viral	hsa05167	Kaposi sarcoma-associated herpesvirus infection	2/60	196/9375	0.0102040816326531	1.59438775510204	0.674911572507106	0.358165736018253	0.709711474953249	0.636970963669952	MAP2K6/ITPR1	2
Organismal Systems	Immune system	hsa04664	Fc epsilon RI signaling pathway	1/60	69/9375	0.0144927536231884	2.26449275362319	0.846069493964184	0.358944312978803	0.709711474953249	0.636970963669952	MAP2K6	1
Organismal Systems	Endocrine system	hsa04924	Renin secretion	1/60	69/9375	0.0144927536231884	2.26449275362319	0.846069493964184	0.358944312978803	0.709711474953249	0.636970963669952	ITPR1	1
Human Diseases	Cardiovascular disease	hsa05416	Viral myocarditis	1/60	70/9375	0.0142857142857143	2.23214285714286	0.830421462591195	0.363077489555341	0.709711474953249	0.636970963669952	HLA-DRB5	1
Human Diseases	Cancer: overview	hsa05202	Transcriptional misregulation in cancer	2/60	201/9375	0.00995024875621891	1.5547263681592	0.638034468092443	0.369753992604058	0.709711474953249	0.636970963669952	IGF1/PPARG	2
Cellular Processes	Cellular community - eukaryotes	hsa04510	Focal adhesion	2/60	203/9375	0.00985221674876847	1.53940886699507	0.623563588048737	0.374367780895529	0.709711474953249	0.636970963669952	IGF1/LAMB1	2
Human Diseases	Cancer: specific types	hsa05218	Melanoma	1/60	73/9375	0.0136986301369863	2.14041095890411	0.785021072374275	0.375320428945052	0.709711474953249	0.636970963669952	IGF1	1
Human Diseases	Infectious disease: viral	hsa05169	Epstein-Barr virus infection	2/60	205/9375	0.00975609756097561	1.52439024390244	0.609247191781071	0.378968619681756	0.709711474953249	0.636970963669952	MAP2K6/HLA-DRB5	2
Cellular Processes	Cell growth and death	hsa04115	p53 signaling pathway	1/60	75/9375	0.0133333333333333	2.08333333333333	0.755958463861245	0.383353517832995	0.709711474953249	0.636970963669952	IGF1	1
Organismal Systems	Endocrine system	hsa04918	Thyroid hormone synthesis	1/60	75/9375	0.0133333333333333	2.08333333333333	0.755958463861245	0.383353517832995	0.709711474953249	0.636970963669952	ITPR1	1
Organismal Systems	Digestive system	hsa04971	Gastric acid secretion	1/60	76/9375	0.0131578947368421	2.05592105263158	0.741765775167939	0.387331882234072	0.709711474953249	0.636970963669952	ITPR1	1
Human Diseases	Cancer: specific types	hsa05214	Glioma	1/60	76/9375	0.0131578947368421	2.05592105263158	0.741765775167939	0.387331882234072	0.709711474953249	0.636970963669952	IGF1	1
Environmental Information Processing	Signal transduction	hsa04015	Rap1 signaling pathway	2/60	212/9375	0.00943396226415094	1.47405660377358	0.560306883846596	0.394963632398742	0.709711474953249	0.636970963669952	IGF1/MAP2K6	2
Genetic Information Processing	Folding, sorting and degradation	hsa03018	RNA degradation	1/60	78/9375	0.0128205128205128	2.00320512820513	0.714023161339436	0.395213043091596	0.709711474953249	0.636970963669952	MPHOSPH6	1
Human Diseases	Infectious disease: bacterial	hsa05100	Bacterial invasion of epithelial cells	1/60	78/9375	0.0128205128205128	2.00320512820513	0.714023161339436	0.395213043091596	0.709711474953249	0.636970963669952	SEPTIN9	1
Human Diseases	Infectious disease: bacterial	hsa05133	Pertussis	1/60	78/9375	0.0128205128205128	2.00320512820513	0.714023161339436	0.395213043091596	0.709711474953249	0.636970963669952	IRF8	1
Human Diseases	Infectious disease: parasitic	hsa05140	Leishmaniasis	1/60	78/9375	0.0128205128205128	2.00320512820513	0.714023161339436	0.395213043091596	0.709711474953249	0.636970963669952	HLA-DRB5	1
Organismal Systems	Nervous system	hsa04721	Synaptic vesicle cycle	1/60	79/9375	0.0126582278481013	1.97784810126582	0.700460347245034	0.399116153494361	0.709711474953249	0.636970963669952	SLC1A3	1
Human Diseases	Infectious disease: viral	hsa05170	Human immunodeficiency virus 1 infection	2/60	214/9375	0.00934579439252336	1.46028037383178	0.546643983382194	0.399501183803198	0.709711474953249	0.636970963669952	MAP2K6/ITPR1	2
Human Diseases	Drug resistance: antineoplastic	hsa01521	EGFR tyrosine kinase inhibitor resistance	1/60	80/9375	0.0125	1.95312	0.687095062415757	0.402994491574217	0.709711474953249	0.636970963669952	IGF1	1
Organismal Systems	Immune system	hsa04612	Antigen processing and presentation	1/60	82/9375	0.0121951219512195	1.90548780487805	0.660934212778667	0.410677468125832	0.709711474953249	0.636970963669952	HLA-DRB5	1
NA	NA	hsa04081	Hormone signaling	2/60	219/9375	0.0091324200913242	1.42694063926941	0.513077927281653	0.410778199135722	0.709711474953249	0.636970963669952	IGF1/ADIPOR2	2
Human Diseases	Infectious disease: viral	hsa05163	Human cytomegalovirus infection	2/60	227/9375	0.00881057268722467	1.37665198237885	0.461038059172727	0.428611772033894	0.709711474953249	0.636970963669952	MAP2K6/ITPR1	2
Environmental Information Processing	Signaling molecules and interaction	hsa04512	ECM-receptor interaction	1/60	89/9375	0.0112359550561798	1.75561797752809	0.574817016020476	0.436809974771024	0.709711474953249	0.636970963669952	LAMB1	1
Cellular Processes	Cellular community - eukaryotes	hsa04540	Gap junction	1/60	89/9375	0.0112359550561798	1.75561797752809	0.574817016020476	0.436809974771024	0.709711474953249	0.636970963669952	ITPR1	1
Organismal Systems	Nervous system	hsa04727	GABAergic synapse	1/60	89/9375	0.0112359550561798	1.75561797752809	0.574817016020476	0.436809974771024	0.709711474953249	0.636970963669952	GLUL	1
Human Diseases	Cancer: overview	hsa05235	PD-L1 expression and PD-1 checkpoint pathway in cancer	1/60	90/9375	0.0111111111111111	1.73611111111111	0.563145144615268	0.440448936812133	0.709711474953249	0.636970963669952	MAP2K6	1
Organismal Systems	Immune system	hsa04658	Th1 and Th2 cell differentiation	1/60	93/9375	0.010752688172043	1.68010752688172	0.528986932321386	0.451227660776928	0.709711474953249	0.636970963669952	HLA-DRB5	1
Organismal Systems	Digestive system	hsa04970	Salivary secretion	1/60	93/9375	0.010752688172043	1.68010752688172	0.528986932321386	0.451227660776928	0.709711474953249	0.636970963669952	ITPR1	1
Human Diseases	Cancer: specific types	hsa05222	Small cell lung cancer	1/60	93/9375	0.010752688172043	1.68010752688172	0.528986932321386	0.451227660776928	0.709711474953249	0.636970963669952	LAMB1	1
Human Diseases	Neurodegenerative disease	hsa05010	Alzheimer disease	3/60	388/9375	0.0077319587628866	1.20811855670103	0.336020649956505	0.454864631321163	0.709711474953249	0.636970963669952	LPL/PSMB6/ITPR1	3
Human Diseases	Immune disease	hsa05323	Rheumatoid arthritis	1/60	95/9375	0.0105263157894737	1.64473684210526	0.50689379207062	0.458299775142157	0.709711474953249	0.636970963669952	HLA-DRB5	1
Organismal Systems	Environmental adaptation	hsa04713	Circadian entrainment	1/60	97/9375	0.0103092783505155	1.61082474226804	0.485313054509336	0.465282249792678	0.709711474953249	0.636970963669952	ITPR1	1
Environmental Information Processing	Signal transduction	hsa04070	Phosphatidylinositol signaling system	1/60	98/9375	0.0102040816326531	1.59438775510204	0.474707161636119	0.46874022187852	0.709711474953249	0.636970963669952	ITPR1	1
Human Diseases	Drug resistance: antineoplastic	hsa01522	Endocrine resistance	1/60	99/9375	0.0101010101010101	1.57828282828283	0.464220370543613	0.47217620190302	0.709711474953249	0.636970963669952	IGF1	1
Human Diseases	Infectious disease: bacterial	hsa05150	Staphylococcus aureus infection	1/60	99/9375	0.0101010101010101	1.57828282828283	0.464220370543613	0.47217620190302	0.709711474953249	0.636970963669952	HLA-DRB5	1
Human Diseases	Cardiovascular disease	hsa05410	Hypertrophic cardiomyopathy	1/60	99/9375	0.0101010101010101	1.57828282828283	0.464220370543613	0.47217620190302	0.709711474953249	0.636970963669952	IGF1	1
Organismal Systems	Immune system	hsa04640	Hematopoietic cell lineage	1/60	100/9375	0.01	1.5625	0.453849893434534	0.475590327375834	0.709711474953249	0.636970963669952	HLA-DRB5	1
Human Diseases	Infectious disease: bacterial	hsa05131	Shigellosis	2/60	253/9375	0.00790513833992095	1.23517786561265	0.304339513018865	0.484583958399317	0.709711474953249	0.636970963669952	ITPR1/SEPTIN9	2
Metabolism	Lipid metabolism	hsa00564	Glycerophospholipid metabolism	1/60	103/9375	0.00970873786407767	1.51699029126214	0.423409851396628	0.485702938935197	0.709711474953249	0.636970963669952	GPAM	1
Organismal Systems	Digestive system	hsa04974	Protein digestion and absorption	1/60	103/9375	0.00970873786407767	1.51699029126214	0.423409851396628	0.485702938935197	0.709711474953249	0.636970963669952	COL15A1	1
Human Diseases	Infectious disease: parasitic	hsa05146	Amoebiasis	1/60	103/9375	0.00970873786407767	1.51699029126214	0.423409851396628	0.485702938935197	0.709711474953249	0.636970963669952	LAMB1	1
Organismal Systems	Immune system	hsa04625	C-type lectin receptor signaling pathway	1/60	105/9375	0.00952380952380952	1.48809523809524	0.403650991218466	0.492337890432338	0.709711474953249	0.636970963669952	ITPR1	1
Human Diseases	Cardiovascular disease	hsa05414	Dilated cardiomyopathy	1/60	105/9375	0.00952380952380952	1.48809523809524	0.403650991218466	0.492337890432338	0.709711474953249	0.636970963669952	IGF1	1
Human Diseases	Cancer: specific types	hsa05215	Prostate cancer	1/60	106/9375	0.00943396226415094	1.47405660377358	0.393924835699351	0.495623729329216	0.709711474953249	0.636970963669952	IGF1	1
Organismal Systems	Immune system	hsa04620	Toll-like receptor signaling pathway	1/60	109/9375	0.00917431192660551	1.43348623853211	0.365333153886649	0.505356276600906	0.709711474953249	0.636970963669952	MAP2K6	1
Organismal Systems	Immune system	hsa04659	Th17 cell differentiation	1/60	109/9375	0.00917431192660551	1.43348623853211	0.365333153886649	0.505356276600906	0.709711474953249	0.636970963669952	HLA-DRB5	1
Human Diseases	Endocrine and metabolic disease	hsa04931	Insulin resistance	1/60	109/9375	0.00917431192660551	1.43348623853211	0.365333153886649	0.505356276600906	0.709711474953249	0.636970963669952	ACACB	1
Organismal Systems	Endocrine system	hsa04914	Progesterone-mediated oocyte maturation	1/60	110/9375	0.00909090909090909	1.42045454545455	0.355991274072442	0.508559236173963	0.709711474953249	0.636970963669952	IGF1	1
Human Diseases	Neurodegenerative disease	hsa05012	Parkinson disease	2/60	268/9375	0.00746268656716418	1.1660447761194	0.221335775127388	0.515352924562114	0.709711474953249	0.636970963669952	PSMB6/ITPR1	2
Organismal Systems	Nervous system	hsa04725	Cholinergic synapse	1/60	115/9375	0.00869565217391304	1.35869565217391	0.310610554951587	0.524270627073242	0.709711474953249	0.636970963669952	ITPR1	1
Organismal Systems	Nervous system	hsa04726	Serotonergic synapse	1/60	115/9375	0.00869565217391304	1.35869565217391	0.310610554951587	0.524270627073242	0.709711474953249	0.636970963669952	ITPR1	1
Organismal Systems	Endocrine system	hsa04928	Parathyroid hormone synthesis, secretion and action	1/60	115/9375	0.00869565217391304	1.35869565217391	0.310610554951587	0.524270627073242	0.709711474953249	0.636970963669952	ITPR1	1
Metabolism	Global and overview maps	hsa01200	Carbon metabolism	1/60	116/9375	0.00862068965517241	1.34698275862069	0.301787688190447	0.527353106811428	0.709711474953249	0.636970963669952	ME1	1
Human Diseases	Neurodegenerative disease	hsa05020	Prion disease	2/60	275/9375	0.00727272727272727	1.13636363636364	0.184200538212201	0.529304740849977	0.709711474953249	0.636970963669952	PSMB6/ITPR1	2
Genetic Information Processing	Chromosome	hsa03082	ATP-dependent chromatin remodeling	1/60	117/9375	0.00854700854700855	1.33547008547009	0.29304533495313	0.530415944438744	0.709711474953249	0.636970963669952	CECR2	1
Environmental Information Processing	Signal transduction	hsa04668	TNF signaling pathway	1/60	119/9375	0.00840336134453781	1.31302521008403	0.275795892345513	0.536483184822723	0.71182422201339	0.638867168787641	MAP2K6	1
Organismal Systems	Nervous system	hsa04722	Neurotrophin signaling pathway	1/60	120/9375	0.00833333333333333	1.30208333333333	0.267285775227868	0.539487831420674	0.71182422201339	0.638867168787641	IRAK2	1
Organismal Systems	Immune system	hsa04611	Platelet activation	1/60	126/9375	0.00793650793650794	1.24007936507936	0.217740585740465	0.557117644217634	0.730016223457589	0.655194616067199	ITPR1	1
Metabolism	Nucleotide metabolism	hsa00230	Purine metabolism	1/60	128/9375	0.0078125	1.2207	0.201771447066116	0.562845436818395	0.73247008901024	0.657396977394232	PDE8B	1
Environmental Information Processing	Signal transduction	hsa04068	FoxO signaling pathway	1/60	133/9375	0.0075187969924812	1.17481203007519	0.162952423856988	0.576848152392022	0.733113618528011	0.657974549593007	IGF1	1
Organismal Systems	Nervous system	hsa04728	Dopaminergic synapse	1/60	133/9375	0.0075187969924812	1.17481203007519	0.162952423856988	0.576848152392022	0.733113618528011	0.657974549593007	ITPR1	1
Environmental Information Processing	Signal transduction	hsa04010	MAPK signaling pathway	2/60	300/9375	0.00666666666666667	1.04166666666667	0.0588671132149143	0.576935780829158	0.733113618528011	0.657974549593007	IGF1/MAP2K6	2
Organismal Systems	Circulatory system	hsa04270	Vascular smooth muscle contraction	1/60	134/9375	0.00746268656716418	1.1660447761194	0.15536915407566	0.579595297042149	0.733113618528011	0.657974549593007	ITPR1	1
Cellular Processes	Cell growth and death	hsa04210	Apoptosis	1/60	137/9375	0.0072992700729927	1.14051094890511	0.132962184422303	0.587731934335968	0.733113618528011	0.657974549593007	ITPR1	1
Human Diseases	Infectious disease: bacterial	hsa05135	Yersinia infection	1/60	138/9375	0.0072463768115942	1.13224637681159	0.12560430475455	0.590409579274249	0.733113618528011	0.657974549593007	MAP2K6	1
Human Diseases	Neurodegenerative disease	hsa05022	Pathways of neurodegeneration - multiple diseases	3/60	480/9375	0.00625	0.976562	-0.0423064	0.599647808179396	0.733113618528011	0.657974549593007	MAP2K6/PSMB6/ITPR1	3
Genetic Information Processing	Folding, sorting and degradation	hsa04120	Ubiquitin mediated proteolysis	1/60	142/9375	0.00704225352112676	1.10035211267606	0.0967043353888247	0.600950199057815	0.733113618528011	0.657974549593007	NEDD4L	1
Human Diseases	Cardiovascular disease	hsa05418	Fluid shear stress and atherosclerosis	1/60	142/9375	0.00704225352112676	1.10035211267606	0.0967043353888247	0.600950199057815	0.733113618528011	0.657974549593007	MAP2K6	1
Human Diseases	Immune disease	hsa05322	Systemic lupus erythematosus	1/60	143/9375	0.00699300699300699	1.09265734265734	0.0896079685507846	0.60354339607466	0.733113618528011	0.657974549593007	HLA-DRB5	1
Cellular Processes	Cellular community - eukaryotes	hsa04550	Signaling pathways regulating pluripotency of stem cells	1/60	144/9375	0.00694444444444444	1.08506944444444	0.0825614168483487	0.606120020450258	0.733113618528011	0.657974549593007	IGF1	1
Human Diseases	Cancer: specific types	hsa05224	Breast cancer	1/60	148/9375	0.00675675675675676	1.05574324324324	0.0548579407030092	0.616262864494349	0.733113618528011	0.657974549593007	IGF1	1
Organismal Systems	Nervous system	hsa04723	Retrograde endocannabinoid signaling	1/60	149/9375	0.00671140939597315	1.04865771812081	0.0480490513214733	0.618758174793508	0.733113618528011	0.657974549593007	ITPR1	1
Metabolism	Global and overview maps	hsa01240	Biosynthesis of cofactors	1/60	154/9375	0.00649350649350649	1.01461038961039	0.0146716790101189	0.630997362038987	0.733113618528011	0.657974549593007	MAT2A	1
Organismal Systems	Circulatory system	hsa04261	Adrenergic signaling in cardiomyocytes	1/60	154/9375	0.00649350649350649	1.01461038961039	0.0146716790101189	0.630997362038987	0.733113618528011	0.657974549593007	KCNE1	1
Organismal Systems	Endocrine system	hsa04921	Oxytocin signaling pathway	1/60	154/9375	0.00649350649350649	1.01461038961039	0.0146716790101189	0.630997362038987	0.733113618528011	0.657974549593007	ITPR1	1
Cellular Processes	Transport and catabolism	hsa04145	Phagosome	1/60	155/9375	0.00645161290322581	1.00806451612903	0.00812503749030009	0.633398420305733	0.733113618528011	0.657974549593007	HLA-DRB5	1
Human Diseases	Infectious disease: viral	hsa05160	Hepatitis C	1/60	156/9375	0.00641025641025641	1.00160256410256	0.00161987861540191	0.635784113882919	0.733113618528011	0.657974549593007	LDLR	1
Cellular Processes	Transport and catabolism	hsa04148	Efferocytosis	1/60	157/9375	0.00636942675159236	0.995222929936306	-0.0048444	0.638154539435259	0.733113618528011	0.657974549593007	PPARG	1
Environmental Information Processing	Signal transduction	hsa04150	mTOR signaling pathway	1/60	158/9375	0.00632911392405063	0.988924050632911	-0.0112684	0.640509793029736	0.733113618528011	0.657974549593007	IGF1	1
Human Diseases	Infectious disease: viral	hsa05161	Hepatitis B	1/60	163/9375	0.00613496932515337	0.958588957055215	-0.0428035	0.652061802593106	0.741866721513114	0.665830520139194	MAP2K6	1
[truncated: 23 more rows]

## Sheet: PIK3R3_.deg.GO_enrich.all
ONTOLOGY	ID	Description	GeneRatio	BgRatio	RichFactor	FoldEnrichment	zScore	pvalue	p.adjust	qvalue	geneID	Count
[truncated: 4,744 more rows]

[truncated: 2 more sheets: PIK3R3_.deg.KEGG_enrich.all.xl, Information]
